# Supplementary material for: Copper Overload Increased Rat Striatal Levels of Both Dopamine and Its Main Metabolite Homovanillic Acid in Extracellular Fluid
Source: Int J Mol Sci. 2024 Jul 30;25(15):8309. doi: 10.3390/ijms25158309 (PMC11312188; doi:10.3390/ijms25158309)
Supplement: Supplementary file 1 [file ijms-25-08309-s001.zip]

Archive with 1 entries (1 files):
- ijms-3110474-supplementary.xlsx
