# Supplementary material for: Copper Overload Increased Rat Striatal Levels of Both Dopamine and Its Main Metabolite Homovanillic Acid in Extracellular Fluid
Source: Int J Mol Sci. 2024 Jul 30;25(15):8309. doi: 10.3390/ijms25158309 (PMC11312188; doi:10.3390/ijms25158309)
Supplement: Supplementary file 1 [file ijms-25-08309-s001.zip › ijms-3110474-supplementary.xlsx]

## Sheet: .DA.
grupo	RATA	DA1	DA2	DA3	DA4	media areas	desvest	C.V.	"+"	"-*	Conc. Ppb	ng/μl	pg/ml	fg/ml	media grupo	desvest	CV	SEM	desvest fg/ml
control	r1	1850	1536	3663	2230	2319.75	939.38	40.4949	4198.51	440.99	0.307004	0.000307004	0.307004	307.004				114.184	228.368
control	r2	584	1802	2346	445	1294.25	929.098	71.7866	3152.45	-563.946	0.248584	0.000248584	0.248584	248.584				113.891	227.783
control	r3	675	1120		424	739.667	352.477	47.6535	1444.62	34.7118	0.216991	0.000216991	0.216991	216.991				112.545	194.934
control	r4	91	605.2		258	318.067	262.31	82.4701	842.686	-206.553	0.192974	0.000192974	0.192974	192.974				109.58	189.798
control	r5	1785	181		131	699	940.836	134.597	2580.67	-1182.67	0.214675	0.000214675	0.214675	214.675				131.896	228.451
control	r6	2406	2746		830	1994	1022.29	51.2682	4038.58	-50.5753	0.288447	0.000288447	0.288447	288.447	244.779	45.0678	18.4116	134.575	233.091
medio	r1	20976	21851	21592	21450	21467.2	367.174	1.71039	22201.6	20732.9	1.39778	0.00139778	1.39778	1397.78				97.8858	195.772
medio	r2	1322	883	1720	2454	1594.75	667.078	41.8296	2928.91	260.594	0.265703	0.000265703	0.265703	265.703				106.428	212.856
medio	r3	2016	2552		2803	2457	402.009	16.3618	3261.02	1652.98	0.314823	0.000314823	0.314823	314.823				114.174	197.756
medio	r4	217	1656		3286	1719.67	1535.49	89.29	4790.65	-1351.31	0.272819	0.000272819	0.272819	272.819				151.455	262.327
medio	r5	1157	1075		2433	1555	761.475	48.9694	3077.95	32.0502	0.263439	0.000263439	0.263439	263.439				125.997	218.234
medio	r6	627	3358		2856	2280.33	1453.66	63.7478	5187.66	-626.991	0.304759	0.000304759	0.304759	304.759	469.887	455.071	96.8468	148.763	257.666
final	r1	18732	18492	21003	21450	19919.2	1523.63	7.64902	22966.5	16872	1.3096	0.0013096	1.3096	1309.6				130.826	261.651
final	r2	701	3924	3509	2209	2585.75	1453.45	56.2099	5492.64	-321.145	0.322157	0.000322157	0.322157	322.157				128.827	257.653
final	r3	6163	5946		3611	5240	1414.92	27.0023	8069.84	2410.16	0.473362	0.000473362	0.473362	473.362				147.489	255.459
final	r4	4736	5067		3902	4568.33	600.325	13.141	5768.98	3367.68	0.435099	0.000435099	0.435099	435.099				120.697	209.054
final	r5	1635	2298		1851	1928	338.141	17.5384	2604.28	1251.72	0.284687	0.000284687	0.284687	284.687				112.074	194.118
final	r6	1166	1118		1286	1190	86.5332	7.2717	1363.07	1016.93	0.242646	0.000242646	0.242646	242.646	511.258	400.955	78.4253	103.799	179.784
%C 0 dias	r1	79.75	66.214	157.905	96.131	100	40.4949	1.74566	180.99	19.0102	0.0132344	1.32344e-05	0.0132344	13.2344
%C 0 dias	r2	45.1227	139.231	181.263	34.3828	100	40.0516	3.09458	135.896	-24.3106	0.010716	1.0716e-05	0.010716	10.716
%C 0 dias	r3	91.2573	151.42		57.3231	100	15.1946	2.05425	62.2749	1.49636	0.00935408	9.35408e-06	0.00935408	9.35408
%C 0 dias	r4	28.6104	190.275		81.1151	100	11.3077	3.55513	36.3266	-8.9041	0.00831874	8.31874e-06	0.00831874	8.31874
%C 0 dias	r5	255.365	25.8941		18.7411	100	40.5576	5.80224	111.248	-50.9827	0.00925422	9.25422e-06	0.00925422	9.25422
%C 0 dias	r6	120.662	137.713		41.6249	100	44.0689	2.21007	174.095	-2.1802	0.0124344	1.24344e-05	0.0124344	12.4344	10.552
%C 15 dias	r1	904.235	941.955	930.79	924.669	925.412	15.8282	1.71039	957.069	893.756	455.297	455.297	455.297	455.297
%C 15 dias	r2	102.144	68.2248	132.895	189.608	123.218	51.5417	41.8296	226.301	20.1348	106.886	106.886	106.886	106.886
%C 15 dias	r3	272.555	345.02		378.954	332.177	54.35	16.3618	440.877	223.477	145.085	145.085	145.085	145.085
%C 15 dias	r4	68.2247	520.646		1033.12	540.662	482.757	89.29	1506.18	-424.852	141.376	141.376	141.376	141.376
%C 15 dias	r5	165.522	153.791		348.069	222.461	108.938	48.9694	440.336	4.58515	122.715	122.715	122.715	122.715
%C 15 dias	r6	31.4443	168.405		143.23	114.36	72.9018	63.7478	260.163	-31.4439	105.655	105.655	105.655	105.655	191.964
%C 30dias	r1	904	942	931					0	0
%C 30dias	r2	54.1626	303.187	271.122	170.678	199.788	112.3	56.2099	424.388	-24.8132	121.247	121.247	121.247	121.247
%C 30dias	r3	833.213	803.876		488.193	708.427	191.292	27.0023	1091.01	325.844	150.358	150.358	150.358	150.358
%C 30dias	r4	1489	1593.06		1226.79	1436.28	188.742	13.141	1813.77	1058.8	159.483	159.483	159.483	159.483
%C 30dias	r5	233.906	328.755		264.807	275.823	48.3749	17.5384	372.572	179.073	108.066	108.066	108.066	108.066
%C 30dias	r6	10	52			59.679	29.6985	49.7637	119.076	0.282067	79.6189	79.6189	79.6189	79.6189	208.865
													media15	179.503
													desvest	136.127
y = 26018x - 6588,1													CV	75.8355
													media30	123.755
													desvest	32.3444
													CV	26.1359
	t=0	t=15	t=30		t=0	t=15	t=30
DA1R1	79.75	904.235	904	DA1R1	79.75	904.235	904
DA1R2	45.1227	102.144	54.1626	DA1R2	45.1227	102.144	54.1626			DESCRIPTION						Repeated Measures Anova								TUKEY HSD: Repeated Measures Anova
DA1R3	91.2573	272.555	833.213	DA1R3	91.2573	272.555	833.213																	group	mean	std err	df	q-crit	mean-crit
DA1R4	28.6104	68.2247	1489	DA1R4	4.26496	10.1703	221.965				t=0	t=15	t=30	Mean		ANOVA				Alpha	0.05			t=0	100
DA1R5	255.365	165.522	233.906	DA1R5	255.365	165.522	233.906				79.75	904.235	904	629.328		Sources	SS	df	MS	F	P value	P Eta-sq		t=15	310.323
DA1R6	120.662	31.4443	10	DA1R6	37.3602	9.73602	10				45.1227	102.144	54.1626	67.1431		Subjects	2.76994e+06	19	145786	3.24972	0.00097205	0.619027		t=30	410.111
DA2R1	66.214	941.955	942	DA2R1	66.214	941.955	942				91.2573	272.555	833.213	399.009		Groups	1.00241e+06	2	501207	11.1724	0.000152662	0.370285				47.361	38	3.449	163.348
DA2R2	139.231	68.2248	303.187	DA2R2	139.231	68.2248	303.187				4.26496	10.1703	221.965	78.8002		Error	1.70473e+06	38	44861.2					Q TEST						alpha	0.05
DA2R3	151.42	345.02	803.876	DA2R3	151.42	345.02	803.876				255.365	165.522	233.906	218.264		Total	5.47708e+06	59						group 1	group 2	mean	q-stat	lower	upper	p-value	Cohen d
DA2R4	190.275	520.646	1593.06	DA2R4	283.643	77.6129	237.479				37.3602	9.73602	10	19.0321										t=0	t=15	210.323	4.44084	46.9746	373.67	0.00894687	0.993002
DA2R5	25.8941	153.791	328.755	DA2R5	25.8941	153.791	328.755				66.214	941.955	942	650.056		Greenhouse and Geisser				Alpha	0.05			t=0	t=30	310.111	6.54782	146.763	473.459	0.000121804	1.46414
DA2R6	137.713	168.405	52	DA2R6	249.752	52.1429	52				139.231	68.2248	303.187	170.214		Sources	SS	df	MS	F	P value	P Eta-sq		t=15	t=30	99.7885	2.10698	-63.5594	263.136	0.307034	0.471135
DA3R1	157.905	930.79	931	DA3R1	157.905	930.79	931				151.42	345.02	803.876	433.438		Groups	1.00241e+06	1.35465	739978	11.1724	0.00112641	0.370285
DA3R2	181.263	132.895	271.122	DA3R2	181.263	132.895	271.122				283.643	77.6129	237.479	199.578		Error	1.70473e+06	25.7384	66232.7
DA3R3				DA4R1	96.131	924.669	925				25.8941	153.791	328.755	169.48
DA3R4				DA4R2	34.3828	189.608	170.678				249.752	52.1429	52	117.965		Huyhn and Feldt				Alpha	0.05
DA3R5				DA4R3	57.3231	378.954	488.193				157.905	930.79	931	673.232		Sources	SS	df	MS	F	P value	P Eta-sq
DA3R6				DA4R4	12.0919	154.007	182.878				181.263	132.895	271.122	195.094		Groups	1.00241e+06	1.42208	704894	11.1724	0.000912931	0.370285
DA4R1	96.131	924.669	925	DA4R5	18.7411	348.069	264.807			Mean	96.131	924.669	925	648.6		Error	1.70473e+06	27.0195	63092.4
DA4R2	34.3828	189.608	170.678	DA4R6	12.8882	44.3478	44			Variance	34.3828	189.608	170.678	131.556
DA4R3	57.3231	378.954	488.193								57.3231	378.954	488.193	308.157
DA4R4	81.1151	1033.12	1226.79							GG epsilon	12.0919	154.007	182.878	116.326
DA4R5	18.7411	348.069	264.807							HF epsilon	18.7411	348.069	264.807	210.539
DA4R6	41.6249	143.23	44								12.8882	44.3478	44	33.7453
										Mean	100	310.323	410.111	273.478
										Variance	7668.93	111198	116642	48595.4
missing data points were addressed by applying the Last Observation Carried Forward (LOCF) method
										GG epsilon	0.677327
										HF epsilon	0.711039
										Descriptive Statistics					Multiplier	2.2				Shapiro-Wilk Test
											t=0	t=15	t=30			t=0	t=15	t=30			t=0	t=15	t=30
										Mean	100	310.323	410.111		Min	4.26496	9.73602	10		W-stat	0.881683	0.757229	0.832266
										Standard Error	19.5818	74.5647	76.3681		Q1-Min	27.9957	65.5298	169.828		p-value	0.0189721	0.000212561	0.00272772
										Median	72.982	159.765	267.965		Med-Q1	40.7213	84.4988	88.1368		alpha	0.05	0.05	0.05
										Mode	#N/A	#N/A	#N/A		Q3-Med	80.0589	196.025	543.245		normal	no	no	no
										Standard Deviation	87.5724	333.464	341.529		Max-Q3	130.602	586.165	130.79
										Sample Variance	7668.93	111198	116642		Mean	100	310.323	410.111		d'Agostino-Pearson
										Kurtosis	-0.333359	0.0309128	-1.27887
										Skewness	0.892424	1.24356	0.63366		Min	4.26496	9.73602	10		DA-stat	3.07097	5.46703	5.25465
										Range	279.378	932.219	932		Q1	32.2607	75.2659	179.828		p-value	0.215351	0.0649903	0.0722716
										Maximum	283.643	941.955	942		Median	72.982	159.765	267.965		alpha	0.05	0.05	0.05
										Minimum	4.26496	9.73602	10		Q3	153.041	355.79	811.21		normal	yes	yes	yes
										Sum	2000	6206.45	8202.22		Max	283.643	941.955	942
										Count	20	20	20		Mean	100	310.323	410.111
										Geometric Mean	61.1924	159.336	248.684
										Harmonic Mean	29.9276	60.9135	96.4508		Grand Min	0
										AAD	71.8579	260.143	295.65
										MAD	57.1674	114.104	214.883		Outliers	None	None	None
										IQR	120.78	280.524	631.382
	LOG10
	t= 0	t= 15	t= 30		Descriptive Statistics					Multiplier	2.2				Shapiro-Wilk Test
DA1R1	1.90173	2.95628	2.95617
DA1R2	1.65439	2.00921	1.7337			t= 0	t= 15	t= 30			t= 0	t= 15	t= 30			t= 0	t= 15	t= 30
DA1R3	1.96027	2.43545	2.92076		Mean	1.7867	2.20231	2.39565		Min	0.629915	0.988382	1		W-stat	0.951568	0.932255	0.884162
DA1R4	0.629915	1.00733	2.34629		Standard Error	0.11217	0.130658	0.11932		Q1-Min	0.875642	0.887554	1.25466		p-value	0.391522	0.170631	0.0210367
DA1R5	2.40716	2.21886	2.36904		Median	1.86134	2.2032	2.42805		Med-Q1	0.355784	0.327263	0.173382		alpha	0.05	0.05	0.05
DA1R6	1.57241	0.988382	1		Mode	#N/A	#N/A	#N/A		Q3-Med	0.323395	0.347697	0.481033		normal	yes	yes	no
DA2R1	1.82095	2.97403	2.97405		Standard Deviation	0.501638	0.584319	0.533613		Max-Q3	0.268037	0.423135	0.0649702
DA2R2	2.14374	1.83394	2.48171		Sample Variance	0.25164	0.341429	0.284743		Mean	1.7867	2.20231	2.39565		d'Agostino-Pearson
DA2R3	2.18018	2.53784	2.90519		Kurtosis	-0.177499	0.0567263	1.00144
DA2R4	2.45277	1.88993	2.37562		Skewness	-0.632248	-0.569185	-1.04169		Min	0.629915	0.988382	1		DA-stat	1.61624	1.41101	5.24351
DA2R5	1.4132	2.18693	2.51687		Range	1.82286	1.98565	1.97405		Q1	1.50556	1.87594	2.25466		p-value	0.445695	0.493859	0.0726753
DA2R6	2.39751	1.71719	1.716		Maximum	2.45277	2.97403	2.97405		Median	1.86134	2.2032	2.42805		alpha	0.05	0.05	0.05
DA3R1	2.1984	2.96885	2.96895		Minimum	0.629915	0.988382	1		Q3	2.18474	2.5509	2.90908		normal	yes	yes	yes
DA3R2	2.25831	2.12351	2.43317		Sum	35.7339	44.0463	47.913		Max	2.45277	2.97403	2.97405
DA4R1	1.98286	2.96599	2.96614		Count	20	20	20		Mean	1.7867	2.20231	2.39565
DA4R2	1.53634	2.27786	2.23218		Geometric Mean	1.70341	2.11333	2.32446
DA4R3	1.75833	2.57859	2.68859		Harmonic Mean	1.59771	2.00491	2.23256		Grand Min	0
DA4R4	1.08249	2.18754	2.26216		AAD	0.405021	0.443228	0.388239
DA4R5	1.27279	2.54166	2.42293		MAD	0.331027	0.353861	0.368843		Outliers	None	None	None
DA4R6	1.11019	1.64687	1.64345		IQR	0.679179	0.67496	0.654416
					DESCRIPTION						Repeated Measures Anova								TUKEY HSD: Repeated Measures Anova
																			group	mean	std err	df	q-crit	mean-crit
						t= 0	t= 15	t= 30	Mean		ANOVA				Alpha	0.05			t= 0	1.7867
						1.90173	2.95628	2.95617	2.60473		Sources	SS	df	MS	F	P value	P Eta-sq		t= 15	2.20231
						1.65439	2.00921	1.7337	1.7991		Subjects	10.9167	19	0.574564	3.7894	0.000232874	0.654541		t= 30	2.39565
						1.96027	2.43545	2.92076	2.43883		Groups	3.87291	2	1.93645	12.7714	5.723e-05	0.401978				0.0870701	38	3.449	0.300305
						0.629915	1.00733	2.34629	1.32784		Error	5.76172	38	0.151624					Q TEST						alpha	0.05
						2.40716	2.21886	2.36904	2.33169		Total	20.5513	59						group 1	group 2	mean	q-stat	lower	upper	p-value	Cohen d
						1.57241	0.988382	1	1.18693										t= 0	t= 15	0.415616	4.77335	0.115311	0.715921	0.00476184	1.06735
						1.82095	2.97403	2.97405	2.58968		Greenhouse and Geisser				Alpha	0.05			t= 0	t= 30	0.608951	6.9938	0.308646	0.909256	4.60577e-05	1.56386
						2.14374	1.83394	2.48171	2.15313		Sources	SS	df	MS	F	P value	P Eta-sq		t= 15	t= 30	0.193335	2.22045	-0.10697	0.49364	0.270782	0.496508
						2.18018	2.53784	2.90519	2.54107		Groups	3.87291	1.49381	2.59264	12.7714	0.000344751	0.401978
						2.45277	1.88993	2.37562	2.23944		Error	5.76172	28.3823	0.203004
						1.4132	2.18693	2.51687	2.039
						2.39751	1.71719	1.716	1.94357		Huyhn and Feldt				Alpha	0.05
						2.1984	2.96885	2.96895	2.71207		Sources	SS	df	MS	F	P value	P Eta-sq
						2.25831	2.12351	2.43317	2.27166		Groups	3.87291	1.59236	2.43219	12.7714	0.000242694	0.401978
						1.98286	2.96599	2.96614	2.63833		Error	5.76172	30.2548	0.19044
						1.53634	2.27786	2.23218	2.01546
						1.75833	2.57859	2.68859	2.34184
						1.08249	2.18754	2.26216	1.84406
						1.27279	2.54166	2.42293	2.07913
						1.11019	1.64687	1.64345	1.46684
					Mean	1.7867	2.20231	2.39565	2.12822
					Variance	0.25164	0.341429	0.284743	0.191521
					GG epsilon	0.746903
					HF epsilon	0.796179

## Sheet: .HVA.
grupo	RATA	HVA1	HVA2	HVA3	HVA4	media areas	desvest	C.V.	"+"	"-*	Conc. Ppb	ng/μl	pg/ml	fg/ml				SEM	desvest fg/ml
control	r1	1502352	1358499	1349672	1388643	1.39979e+06	70379.9	5.02788	1.54055e+06	1.25903e+06	207.26	0.20726	207.26	207260				5353.06	10706.1
control	r2	1469382	1589802	1120614	874598	1263599	326865	25.8678	1.91733e+06	609870	187.124	0.187124	187.124	187124				24313.7	48627.5
control	r3	508906	537715		679507	575376	91323.3	15.8719	758023	392729	85.3699	0.0853699	85.3699	85369.9				7968.93	13802.6
control	r4	1346410	1404494		1515718	1.42221e+06	86032.7	6.04924	1.59427e+06	1.25014e+06	210.574	0.210574	210.574	210574				7517.32	13020.4
control	r5	161805	211277		14352	129145	102445	79.3254	334034	-75744.4	19.3945	0.0193945	19.3945	19394.5				8918.26	15446.9
control	r6	1823050	1935379		2384611	2047680	297147	14.5114	2.64197e+06	1.45339e+06	303.05	0.30305	303.05	303050	168795	100862	59.754	25538.3	44233.7
medio	r1	2905912	2926548	2902300	2852315	2.89677e+06	31502	1.08749	2.95977e+06	2.83376e+06	428.588	0.428588	428.588	428588				2479.01	4958.01
medio	r2	1469382	2492016	2602763	1786490	2.08766e+06	548272	26.2625	3.18421e+06	991119	308.962	0.308962	308.962	308962				40681.3	81362.6
medio	r3	824893	1062966		838573	908811	133678	14.7091	1.17617e+06	641456	134.668	0.134668	134.668	134668				11584.4	20064.7
medio	r4	2293056	2365546		2975917	2.54484e+06	375079	14.7388	3.295e+06	1.79468e+06	376.556	0.376556	376.556	376556				32190.7	55756
medio	r5	1119096	1209949		1411834	1.24696e+06	149837	12.0162	1.54663e+06	947285	184.664	0.184664	184.664	184664				12963.8	22453.9
medio	r6	2997822	3126477		2860650	2994983	132936	4.43863	3.26086e+06	2.72911e+06	443.109	0.443109	443.109	443109	312758	128543	41.0999	11521.1	19955.1
final	r1	2841255	3044526	2899982	2902300	2.92202e+06	86420	2.95755	3.09486e+06	2.74918e+06	432.321	0.432321	432.321	432321				6538.83	13077.7
final	r2	1548611	1656390	1892899	2121634	1.80488e+06	255476	14.1547	2.31583e+06	1.29393e+06	267.153	0.267153	267.153	267153				19036.3	38072.6
final	r3	489171	473867		732205	565081	144936	25.6487	854953	275209	83.8478	0.0838478	83.8478	83847.8				12545.4	21729.2
final	r4	2293056	2365546		93898	1.58417e+06	1.29112e+06	81.5015	4.16641e+06	-998072	234.52	0.23452	234.52	234520				110385	191193
final	r5	1215539	1334434		1839494	1.46316e+06	331296	22.6426	2.12575e+06	800564	216.628	0.216628	216.628	216628				28453.3	49282.6
final	r6	3377738	2515501		2674176	2855805	458917	16.0696	3.77364e+06	1.93797e+06	422.532	0.422532	422.532	422532	276167	132781	48.08	39347.3	68151.5
%C 0 dias	r1	107.327	97.0501	96.4195	99.2036	100	5.02788	0.000359188	110.056	89.9442	0.0148065	1.48065e-05	0.0148065	14.8065
%C 0 dias	r2	116.285	125.815	88.6843	69.2148	100	23.351	0.00184797	136.972	43.5686	0.013368	1.3368e-05	0.013368	13.368
%C 0 dias	r3	88.4476	93.4545		118.098	100	6.52406	0.00113388	54.1525	28.0563	0.00609876	6.09876e-06	0.00609876	6.09876
%C 0 dias	r4	94.6704	98.7545		106.575	100	6.14611	0.000432153	113.894	89.3092	0.0150433	1.50433e-05	0.0150433	15.0433
%C 0 dias	r5	125.29	163.597		11.1131	100	7.31856	0.00566695	23.8631	-5.41112	0.00138553	1.38553e-06	0.00138553	1.38553
%C 0 dias	r6	89.03	94.5157		116.454	100	21.2279	0.00103668	188.741	103.829	0.0216497	2.16497e-05	0.0216497	21.6497	12.0586
%C 15 dias	r1	207.596	209.07	207.338	203.767	206.943	2.25048	1.08749	211.444	202.442	206.788	206.788	206.788	206.788
%C 15 dias	r2	116	197.216	205.98	141.381	165.216	43.4971	26.3275	252.21	78.2214	165.111	165.111	165.111	165.111
%C 15 dias	r3	143.366	184.743		145.743	157.951	23.2331	14.7091	204.417	111.485	157.747	157.747	157.747	157.747
%C 15 dias	r4	161.232	166.329		209.246	178.936	3.60413	2.0142	186.144	171.728	178.823	178.823	178.823	178.823
%C 15 dias	r5	866.544	936.894	1097	1093.22	965.553	115.299	11.9412	1196.15	734.955	952.145	952.145	952.145	952.145
%C 15 dias	r6	146.401	152.684		139.702	146.262	6.49204	4.43863	159.246	133.278	146.216	146.216	146.216	146.216	185.288
%C 30dias	r1	208	209	207	207				0	0
%C 30dias	r2	122.556	131.085	149.802	167.904	142.837	20.2181	14.1547	183.273	102.401	86.4679	86.4679	86.4679	86.4679
%C 30dias	r3	85.0176	82.3578		127.257	98.2107	25.1897	25.6487	148.59	47.8312	62.2625	62.2625	62.2625	62.2625
%C 30dias	r4	161	166			111.388	3.53553	3.17407	118.459	104.317	62.2803	62.2803	62.2803	62.2803
%C 30dias	r5	941.223	1033.29		1424.37	1132.96	256.531	22.6426	1646.02	619.897	117.31	117.31	117.31	117.31
%C 30dias	r6	164.954	122.846		130.595	139.465	22.4116	16.0696	184.289	94.6423	95.3561	95.3561	95.3561	95.3561	163.61
													media15	301.138
													desvest	319.605
y = 26018x - 6588,1													CV	106.132
													media30	84.7353
													desvest	23.3781
													CV	27.5896
	t=0	t=15	t=30		t=0	t=15	t=30	DESCRIPTION						Repeated Measures Anova								TUKEY HSD: Repeated Measures Anova
HVA1R1	107.327	207.596	208	HVA1R1	107.327	207.596	208															group	mean	std err	df	q-crit	mean-crit
HVA1R2	116.285	116	122.556	HVA1R2	116.285	116	122.556		t=0	t=15	t=30	Mean		ANOVA				Alpha	0.05			t=0	96.8201
HVA1R3	88.4476	143.366	85.0176	HVA1R3	88.4476	143.366	85.0176		107.327	207.596	208	174.308		Sources	SS	df	MS	F	P value	P Eta-sq		t=15	291.723
HVA1R4	94.6704	161.232	161	HVA1R4	94.6704	161.232	161		116.285	116	122.556	118.28		Subjects	2.68818e+06	19	141483	3.43842	0.000584647	0.632246		t=30	302.363
HVA1R5	125.29	866.544	941.223	HVA1R5	125.29	866.544	941.223		88.4476	143.366	85.0176	105.61		Groups	535653	2	267826	6.50889	0.00370832	0.255162				45.3584	38	3.449	156.441
HVA1R6	89.03	146.401	164.954	HVA1R6	89.03	146.401	164.954		94.6704	161.232	161	138.968		Error	1.56361e+06	38	41147.7					Q TEST						alpha	0.05
HVA2R1	97.0501	209.07	209	HVA2R1	97.0501	209.07	209		125.29	866.544	941.223	644.352		Total	4.78745e+06	59						group 1	group 2	mean	q-stat	lower	upper	p-value	Cohen d
HVA2R2	125.815	197.216	131.085	HVA2R2	125.815	197.216	131.085		89.03	146.401	164.954	133.462										t=0	t=15	194.903	4.29694	38.4613	351.344	0.0116666	0.960825
HVA2R3	93.4545	184.743	82.3578	HVA2R3	93.4545	184.743	82.3578		97.0501	209.07	209	171.707		Greenhouse and Geisser				Alpha	0.05			t=0	t=30	205.542	4.53152	49.1012	361.984	0.00755077	1.01328
HVA2R4	98.7545	166.329	166	HVA2R4	98.7545	166.329	166		125.815	197.216	131.085	151.372		Sources	SS	df	MS	F	P value	P Eta-sq		t=15	t=30	10.6399	0.234574	-145.801	167.081	0.984953	0.0524524
HVA2R5	100	936.894	1033.29	HVA2R5	100	936.894	1033.29		93.4545	184.743	82.3578	120.185		Groups	535653	1.02062	524833	6.50889	0.0188464	0.255162
HVA2R6	94.5157	152.684	122.846	HVA2R6	94.5157	152.684	122.846		98.7545	166.329	166	143.695		Error	1.56361e+06	19.3917	80633.2
HVA3R1	96.4195	207.338	207	HVA3R1	96.4195	207.338	207		100	936.894	1033.29	690.06
HVA3R2	88.6843	205.98	149.802	HVA3R2	88.6843	205.98	149.802		94.5157	152.684	122.846	123.349		Huyhn and Feldt				Alpha	0.05
HVA3R3				HVA4R1	99.2036	203.767	204		96.4195	207.338	207	170.253		Sources	SS	df	MS	F	P value	P Eta-sq
HVA3R4				HVA4R2	69.2148	141.381	167.904		88.6843	205.98	149.802	148.156		Groups	535653	1.02408	523058	6.50889	0.0187376	0.255162
HVA3R5				HVA4R3	118.098	145.743	127.257		99.2036	203.767	204	168.99		Error	1.56361e+06	19.4575	80360.5
HVA3R6				HVA4R4	106.575	209.246	209		69.2148	141.381	167.904	126.167
HVA4R1	99.2036	203.767	204	HVA4R5	11.1131	1093.22	1424.37		118.098	145.743	127.257	130.366
HVA4R2	69.2148	141.381	167.904	HVA4R6	116.454	139.702	130.595		106.575	209.246	209	174.94
HVA4R3	118.098	145.743	127.257						11.1131	1093.22	1424.37	842.9
HVA4R4	106.575	209.246	209						116.454	139.702	130.595	128.917
HVA4R5	11.1131	1093.22	1424.37					Mean	96.8201	291.723	302.363	230.302		Descriptive Statistics					Multiplier	2.2				Shapiro-Wilk Test
HVA4R6	116.454	139.702	130.595					Variance	601.035	86603.8	136574	47161.1
															t=0	t=15	t=30			t=0	t=15	t=30			t=0	t=15	t=30
								GG epsilon	0.510308					Mean	96.8201	291.723	302.363		Min	69.2148	116	82.3578		W-stat	0.772076	0.545645	0.55828
								HF epsilon	0.51204					Standard Error	5.48195	65.8042	82.6359		Q1-Min	23.1336	30.2365	47.403		p-value	0.000340898	8.46028e-07	1.12112e-06
														Median	97.9023	190.979	165.477		Med-Q1	5.5539	44.7427	35.7164		alpha	0.05	0.05	0.05
														Mode	#N/A	#N/A	209		Q3-Med	11.6642	16.9853	42.7728		normal	no	no	no
														Standard Deviation	24.516	294.285	369.559		Max-Q3	16.2489	1.28174	0.75
														Sample Variance	601.035	86603.8	136574		Mean	96.8201	291.723	302.363		d'Agostino-Pearson
missing data points were addressed by applying the Last Observation Carried Forward (LOCF) method														Kurtosis	7.74643	3.20221	4.39455
														Skewness	-2.29435	2.15458	2.31443		Min	69.2148	116	82.3578		DA-stat	25.3047	17.5473	20.7934
														Range	114.702	977.219	1342.01		Q1	92.3484	146.237	129.761		p-value	3.20002e-06	0.000154755	3.05324e-05
														Maximum	125.815	1093.22	1424.37		Median	97.9023	190.979	165.477		alpha	0.05	0.05	0.05
														Minimum	11.1131	116	82.3578		Q3	109.566	207.965	208.25		normal	no	no	no
														Sum	1936.4	5834.45	6047.25		Max	125.815	209.246	209
														Count	20	20	20		Mean	96.8201	291.723	302.363
														Geometric Mean	89.8939	220.428	202.569
														Harmonic Mean	71.1098	190.718	165.126		Grand Min	0
														AAD	14.5831	202.149	249.179
														MAD	9.04514	34.0213	42.0228		Outliers	11.1131	866.544	941.223
														IQR	17.2181	61.7281	78.4892				936.894	1033.29
																					1093.22	1424.37
LOG10
	t=0	t=15	t=30
HVA1R1	2.03071	2.31722	2.31806
HVA1R2	2.06553	2.06446	2.08833		Descriptive Statistics					Multiplier	2.2				Shapiro-Wilk Test
HVA1R3	1.94669	2.15645	1.92951
HVA1R4	1.97621	2.20745	2.20683			t=0	t=15	t=30			t=0	t=15	t=30			t=0	t=15	t=30
HVA1R5	2.09792	2.93779	2.97369		Mean	1.95373	2.34327	2.30657		Min	1.8402	2.06446	1.9157		W-stat	0.483494	0.687574	0.766565
HVA1R6	1.94954	2.16554	2.21736		Standard Error	0.0497065	0.0639995	0.0763597		Q1-Min	0.125135	0.100597	0.197411		p-value	2.26187e-07	2.7612e-05	0.000285586
HVA2R1	1.987	2.32029	2.32015		Median	1.99078	2.28075	2.21874		Med-Q1	0.025442	0.115699	0.10562		alpha	0.05	0.05	0.05
HVA2R2	2.09973	2.29494	2.11755		Mode	#N/A	#N/A	2.32015		Q3-Med	0.0486361	0.0372328	0.0998481		normal	no	no	no
HVA2R3	1.9706	2.26657	1.9157		Standard Deviation	0.222294	0.286215	0.341491		Max-Q3	0.0603211	0.0026705	0.00156221
HVA2R4	1.99456	2.22097	2.22011		Sample Variance	0.0494147	0.0819188	0.116616		Mean	1.95373	2.34327	2.30657		d'Agostino-Pearson
HVA2R5	2	2.97169	3.01422		Kurtosis	16.6098	2.14755	1.86042
HVA2R6	1.9755	2.18379	2.08936		Skewness	-3.92908	1.8233	1.6124		Min	1.8402	2.06446	1.9157		DA-stat	45.7499	13.0556	10.8902
HVA3R1	1.98416	2.31668	2.31597		Range	1.0539	0.974249	1.23792		Q1	1.96533	2.16506	2.11312		p-value	1.16288e-10	0.00146223	0.0043174
HVA3R2	1.94785	2.31383	2.17552		Maximum	2.09973	3.03871	3.15362		Median	1.99078	2.28075	2.21874		alpha	0.05	0.05	0.05
HVA4R1	1.99653	2.30913	2.30963		Minimum	1.04584	2.06446	1.9157		Q3	2.03941	2.31799	2.31858		normal	no	no	no
HVA4R2	1.8402	2.15039	2.22506		Sum	39.0746	46.8653	46.1314		Max	2.09973	2.32066	2.32015
HVA4R3	2.07224	2.16359	2.10468		Count	20	20	20		Mean	1.95373	2.34327	2.30657
HVA4R4	2.02766	2.32066	2.32015		Geometric Mean	1.93673	2.3285	2.28526
HVA4R5	1.04584	3.03871	3.15362		Harmonic Mean	1.91241	2.31542	2.26638		Grand Min	0
HVA4R6	2.06616	2.1452	2.11593		AAD	0.103855	0.191839	0.227292
					MAD	0.0405859	0.0851321	0.10141		Outliers	1.04584	2.93779	2.97369
					IQR	0.0740782	0.152932	0.205468				2.97169	3.01422
												3.03871	3.15362
Sin outliers
	t=0	t=15	t=30
HVA1R1	2.03071	2.31722	2.31806			Descriptive Statistics					Multiplier	2.2				Shapiro-Wilk Test
HVA1R2	2.06553	2.06446	2.08833
HVA1R3	1.94669	2.15645	1.92951				t=0	t=15	t=30			t=0	t=15	t=30			t=0	t=15	t=30
HVA1R4	1.97621	2.20745	2.20683			Mean	1.99593	2.23042	2.17588		Min	1.8402	2.06446	1.9157		W-stat	0.93735	0.877607	0.895873
HVA1R6	1.94954	2.16554	2.21736			Standard Error	0.0150244	0.0199231	0.0310369		Q1-Min	0.130401	0.0991311	0.188976		p-value	0.288094	0.0290866	0.0579649
HVA2R1	1.987	2.32029	2.32015			Median	1.987	2.22097	2.20683		Med-Q1	0.0163956	0.0573794	0.102145		alpha	0.05	0.05	0.05
HVA2R2	2.09973	2.29494	2.11755			Mode	#N/A	#N/A	2.32015		Q3-Med	0.0437124	0.0928569	0.102804		normal	yes	no	yes
HVA2R3	1.9706	2.26657	1.9157			Standard Deviation	0.0619472	0.0821451	0.127968		Max-Q3	0.0690254	0.00683255	0.0105161
HVA2R4	1.99456	2.22097	2.22011			Sample Variance	0.00383746	0.00674781	0.0163759		Mean	1.99593	2.23042	2.17588		d'Agostino-Pearson
HVA2R6	1.9755	2.18379	2.08936			Kurtosis	1.32175	-1.10796	-0.116829
HVA3R1	1.98416	2.31668	2.31597			Skewness	-0.542947	-0.339077	-0.687134		Min	1.8402	2.06446	1.9157		DA-stat	2.67855	2.16054	1.66181
HVA3R2	1.94785	2.31383	2.17552			Range	0.259535	0.2562	0.404442		Q1	1.9706	2.16359	2.10468		p-value	0.262036	0.339503	0.435656
HVA4R1	1.99653	2.30913	2.30963			Maximum	2.09973	2.32066	2.32015		Median	1.987	2.22097	2.20683		alpha	0.05	0.05	0.05
HVA4R2	1.8402	2.15039	2.22506			Minimum	1.8402	2.06446	1.9157		Q3	2.03071	2.31383	2.30963		normal	yes	yes	yes
HVA4R3	2.07224	2.16359	2.10468			Sum	33.9309	37.9172	36.9899		Max	2.09973	2.32066	2.32015
HVA4R4	2.02766	2.32066	2.32015			Count	17	17	17		Mean	1.99593	2.23042	2.17588
HVA4R6	2.06616	2.1452	2.11593			Geometric Mean	1.99502	2.22899	2.17224
						Harmonic Mean	1.99409	2.22754	2.1685		Grand Min	0
						AAD	0.0455318	0.0724644	0.102403
						MAD	0.0391492	0.0739731	0.102804		Outliers	None	None	None
						IQR	0.0601079	0.150236	0.204949
						DESCRIPTION						Repeated Measures Anova								TUKEY HSD: Repeated Measures Anova
																				group	mean	std err	df	q-crit	mean-crit
							t=0	t=15	t=30	Mean		ANOVA				Alpha	0.05			t=0	1.99593
							2.03071	2.31722	2.31806	2.222		Sources	SS	df	MS	F	P value	P Eta-sq		t=15	2.23042
							2.06553	2.06446	2.08833	2.07277		Subjects	0.200824	16	0.0125515	1.74209	0.0887361	0.46554		t=30	2.17588
							1.94669	2.15645	1.92951	2.01088		Groups	0.511927	2	0.255963	35.5266	7.47172e-09	0.689481				0.0205867	32	3.475	0.071539
							1.97621	2.20745	2.20683	2.13016		Error	0.230555	32	0.00720484					Q TEST						alpha	0.05
							1.94954	2.16554	2.21736	2.11081		Total	0.943306	50						group 1	group 2	mean	q-stat	lower	upper	p-value	Cohen d
							1.987	2.32029	2.32015	2.20914										t=0	t=15	0.234489	11.3903	0.16295	0.306028	1.00768e-08	2.76255
							2.09973	2.29494	2.11755	2.17074		Greenhouse and Geisser				Alpha	0.05			t=0	t=30	0.179944	8.74078	0.108405	0.251483	1.89828e-06	2.11995
							1.9706	2.26657	1.9157	2.05096		Sources	SS	df	MS	F	P value	P Eta-sq		t=15	t=30	0.0545445	2.64949	-0.0169945	0.126083	0.162815	0.642597
							1.99456	2.22097	2.22011	2.14521		Groups	0.511927	1.65879	0.308615	35.5266	1.08928e-07	0.689481
							1.9755	2.18379	2.08936	2.08289		Error	0.230555	26.5406	0.00868688
							1.98416	2.31668	2.31597	2.2056
							1.94785	2.31383	2.17552	2.14573		Huyhn and Feldt				Alpha	0.05
							1.99653	2.30913	2.30963	2.2051		Sources	SS	df	MS	F	P value	P Eta-sq
							1.8402	2.15039	2.22506	2.07188		Groups	0.511927	1.82686	0.280222	35.5266	2.90647e-08	0.689481
							2.07224	2.16359	2.10468	2.1135		Error	0.230555	29.2298	0.00788768
							2.02766	2.32066	2.32015	2.22282
							2.06616	2.1452	2.11593	2.1091
						Mean	1.99593	2.23042	2.17588	2.13408
						Variance	0.00383746	0.00674781	0.0163759	0.00418384
						GG epsilon	0.829394
						HF epsilon	0.91343
	t=0	t=15	t=30
HVA1R1	1502352	2905912	2841255	Rat1
HVA1R2	1469382	1469382	1548611	Rat2
HVA1R3	508906	824893	489171	Rat3
HVA1R4	1346410	2293056	2293056	Rat4
HVA1R5	161805	1119096	1215539	Rat5
HVA1R6	1823050	2997822	3377738	Rat6
HVA2R1	1358499	2926548	3044526	Rat1
HVA2R2	1589802	2492016	1656390	Rat2
HVA2R3	537715	1062966	473867	Rat3
HVA2R4	1404494	2365546	2365546	Rat4
HVA2R5	211277	1209949	1334434	Rat5
HVA2R6	1935379	3126477	2515501	Rat6
HVA3R1	1349672	2902300	2899982	Rat1
HVA3R2	1120614	2602763	1892899	Rat2
HVA3R3	0	0	0	Rat3
HVA3R4	0	0	0	Rat4
HVA3R5	0	0	0	Rat5
HVA3R6	0	0	0	Rat6
HVA4R1	1388643	2852315	2902300	Rat1
HVA4R2	874598	1786490	2121634	Rat2
HVA4R3	679507	838573	732205	Rat3
HVA4R4	1515718	2975917	93898	Rat4
HVA4R5	14352	1411834	1839494	Rat5
HVA4R6	2384611	2860650	2674176	Rat6

## Sheet: .DOPAC.
grupo	RATA	DOPAC1	DOPAC2	DOPAC3	DOPAC4	media areas	desvest	C.V.	"+"	"-*	Conc. Ppb	ng/μl	pg/ml	fg/ml	media grupo	desvest	CV	SEM	desvest fg/ml
control	r1	11168	6553	7584	20969	11568.5	6571.69	56.8067	24711.9	-1574.88	0.63512	0.00063512	0.63512	635.12				193.206	386.411
control	r2	10870	5549	35859	10139	15604.2	13707	87.8414	43018.2	-11809.7	0.835994	0.000835994	0.835994	835.994				370.78	741.561
control	r3	1902	24467		42102	22823.7	20150.3	88.287	63124.3	-17477	1.19533	0.00119533	1.19533	1195.33				613.301	1062.27
control	r4	11199	32269		39499	27655.7	14703.2	53.1653	57062.1	-1750.77	1.43584	0.00143584	1.43584	1435.84				456.768	791.146
control	r5	8357	43558		2580	18165	22179.9	122.102	62524.7	-26194.7	0.963451	0.000963451	0.963451	963.451				671.623	1163.29
control	r6	41251	49249		52224	47574.7	5674.88	11.9284	58924.4	36224.9	2.42727	0.00242727	2.42727	2427.27	1248.83	641.105	51.3363	197.323	341.774
medio	r1	9042	12806	26535	26068	18612.8	9012.22	48.4196	36637.2	588.307	0.985737	0.000985737	0.985737	985.737				253.943	507.885
medio	r2	35826	30108	97807	75272	59753.2	32353.6	54.1454	124461	-4954.03	3.03345	0.00303345	3.03345	3033.45				834.835	1669.67
medio	r3	25330	28611		31719	28553.3	3194.89	11.1892	34943.1	22163.6	1.48052	0.00148052	1.48052	1480.52				126.056	218.336
medio	r4	653	61819		81392	47954.7	42117.2	87.8272	132189	-36279.8	2.44619	0.00244619	2.44619	2446.19				1244.56	2155.64
medio	r5	5685	45565		12027	21092.3	21429.9	101.6	63952	-21767.4	1.10916	0.00110916	1.10916	1109.16				650.07	1125.95
medio	r6	21074	80076		47091	49413.7	29569.5	59.8407	108553	-9725.33	2.51881	0.00251881	2.51881	2518.81	1928.97	848.314	43.9775	883.977	1531.09
final	r1	9042	12806	26535	26068	18612.8	9012.22	48.4196	36637.2	588.307	0.985737	0.000985737	0.985737	985.737				253.943	507.885
final	r2	11098	9249	23463	48181	22997.8	17935.5	77.988	58868.7	-12873.2	1.20399	0.00120399	1.20399	1203.99				476.014	952.027
final	r3	7722	9503		12730	9985	2538.55	25.4237	15062.1	4907.89	0.556304	0.000556304	0.556304	556.304				107.195	185.668
final	r4	1725	23506		24321	16517.3	12817	77.5974	42151.4	-9116.7	0.881441	0.000881441	0.881441	881.441				402.565	697.263
final	r5	12901	13303		25875	17359.7	7377.23	42.4964	32114.1	2605.2	0.923367	0.000923367	0.923367	923.367				246.243	426.506
final	r6	12393	9192		13799	11794.7	2361.06	20.018	16516.8	7072.54	0.646377	0.000646377	0.646377	646.377	866.203	235.054	27.1361	102.095	176.834
%C 0 dias	r1	96.538	56.6452	65.5573	181.259	100	56.8067	0.491047	213.613	-13.6135	0.00549008	5.49008e-06	0.00549008	5.49008
%C 0 dias	r2	69.6605	35.5608	229.803	64.9759	100	118.485	0.759315	371.857	-102.085	0.00722647	7.22647e-06	0.00722647	7.22647
%C 0 dias	r3	8.33346	107.2		184.466	100	174.183	0.763167	545.657	-151.074	0.0103326	1.03326e-05	0.0103326	10.3326
%C 0 dias	r4	40.4944	116.681		142.824	100	127.097	0.45957	493.254	-15.1339	0.0124116	1.24116e-05	0.0124116	12.4116
%C 0 dias	r5	31	239.791		14.2031	100	191.726	1.05547	540.474	-226.432	0.00832823	8.32823e-06	0.00832823	8.32823
%C 0 dias	r6	31	103.519		287.498	100	49.0546	0.103111	509.352	313.134	0.0209818	2.09818e-05	0.0209818	20.9818	10.7951
%C 15 dias	r1	78.1605	110.697	229.373	225.336	160.892	77.9031	48.4196	316.698	5.08542	155.205	155.205	155.205	155.205
%C 15 dias	r2	229.591	192.947	626.797	482.381	382.929	207.339	54.1454	797.607	-31.7479	362.855	362.855	362.855	362.855
%C 15 dias	r3	110.981	125.357		138.974	125.104	13.9981	11.1892	153.1	97.1078	123.858	123.858	123.858	123.858
%C 15 dias	r4	2.36118	223.531		294.305	173.399	152.292	87.8272	477.982	-131.184	170.367	170.367	170.367	170.367
%C 15 dias	r5	31.2964	250.84		66.2097	116.115	117.973	101.6	352.062	-119.831	115.123	115.123	115.123	115.123
%C 15 dias	r6	44.2967	168.316		98.9834	103.866	62.1539	59.8407	228.173	-20.4422	103.771	103.771	103.771	103.771	154.462
%C 30dias	r1	78	111	229	225				0	0
%C 30dias	r2	71.1216	59.2723	150.363	308.768	147.381	114.94	77.988	377.261	-82.4981	39.6907	39.6907	39.6907	39.6907
%C 30dias	r3	111	41.6366		55.7754	43.7484	36.6536	83.7827	117.056	-29.5588	37.575	37.575	37.575	37.575
%C 30dias	r4	2	84.9952		87.9422	59.725	48.7903	81.6916	157.306	-37.8556	36.0333	36.0333	36.0333	36.0333
%C 30dias	r5	71.0212	73.2342		142.444	95.5666	40.6124	42.4964	176.791	14.3419	83.2496	83.2496	83.2496	83.2496
%C 30dias	r6	26.0496	19.3212		29.0049	24.7919	4.96286	20.018	34.7176	14.8662	25.662	25.662	25.662	25.662	69.361
													media15	171.863
													desvest	96.8691
y = 26018x - 6588,1													CV	56.364
													media30	44.4421
													desvest	22.356
													CV	50.3035
	t=0	t=15	t=30		t=0	t=15	t=30	DESCRIPTION						Repeated Measures Anova								TUKEY HSD: Repeated Measures Anova
DOPAC1R1	96.538	78.1605	78	DOPAC1R1	96.538	78.1605	78															group	mean	std err	df	q-crit	mean-crit
DOPAC1R2	69.6605	229.591	71.1216	DOPAC1R2	69.6605	229.591	71.1216		t=0	t=15	t=30	Mean		ANOVA				Alpha	0.05			t=0	99.2497
DOPAC1R3	8.33346	110.981	111	DOPAC1R3	8.33346	110.981	111		96.538	78.1605	78	84.2328		Sources	SS	df	MS	F	P value	P Eta-sq		t=15	177.059
DOPAC1R4	40.4944	2.36118	2	DOPAC1R4	40.4944	2.36118	2		69.6605	229.591	71.1216	123.458		Subjects	403116	19	21216.7	2.69276	0.00458826	0.573811		t=30	96.5853
DOPAC1R5	31	31.2964	71.0212	DOPAC1R5	31	31.2964	71.0212		8.33346	110.981	111	76.7716		Groups	83583.1	2	41791.5	5.30406	0.00929865	0.218238				19.8484	38	3.449	68.457
DOPAC1R6	31	44.2967	26.0496	DOPAC1R6	33.9613	17.3499	10.203		40.4944	2.36118	2	14.9519		Error	299408	38	7879.16					Q TEST						alpha	0.05
DOPAC2R1	56.6452	110.697	111	DOPAC2R1	56.6452	110.697	111		31	31.2964	71.0212	44.4392		Total	786108	59						group 1	group 2	mean	q-stat	lower	upper	p-value	Cohen d
DOPAC2R2	35.5608	192.947	59.2723	DOPAC2R2	35.5608	192.947	59.2723		33.9613	17.3499	10.203	20.5047										t=0	t=15	77.8095	3.92019	9.35244	146.267	0.0228215	0.876582
DOPAC2R3	107.2	125.357	41.6366	DOPAC2R3	107.2	125.357	41.6366		56.6452	110.697	111	92.7808		Greenhouse and Geisser				Alpha	0.05			t=0	t=30	2.66442	0.134239	-65.7926	71.1215	0.995046	0.0300167
DOPAC2R4	116.681	223.531	84.9952	DOPAC2R4	116.681	223.531	84.9952		35.5608	192.947	59.2723	95.9269		Sources	SS	df	MS	F	P value	P Eta-sq		t=15	t=30	80.4739	4.05443	12.0169	148.931	0.0180436	0.906599
DOPAC2R5	239.791	250.84	73.2342	DOPAC2R5	239.791	250.84	73.2342		107.2	125.357	41.6366	91.3978		Groups	83583.1	1.83949	45438.2	5.30406	0.0113658	0.218238
DOPAC2R6	103.519	168.316	19.3212	DOPAC2R6	40.5459	65.9253	7.56763		116.681	223.531	84.9952	141.736		Error	299408	34.9503	8566.68
DOPAC3R1	65.5573	229.373	229	DOPAC3R1	65.5573	229.373	229		239.791	250.84	73.2342	187.955
DOPAC3R2	229.803	626.797	150.363	DOPAC3R2	229.803	626.797	150.363		40.5459	65.9253	7.56763	38.013		Huyhn and Feldt				Alpha	0.05
DOPAC3R3	0	0	0	DOPAC4R1	181.259	225.336	225		65.5573	229.373	229	174.643		Sources	SS	df	MS	F	P value	P Eta-sq
DOPAC3R4	0	0	0	DOPAC4R2	64.9759	482.381	308.768		229.803	626.797	150.363	335.654		Groups	83583.1	2	41791.5	5.30406	0.00929865	0.218238
DOPAC3R5	0	0	0	DOPAC4R3	184.466	138.974	55.7754		181.259	225.336	225	210.532		Error	299408	38	7879.16
DOPAC3R6	0	0	0	DOPAC4R4	142.824	294.305	87.9422		64.9759	482.381	308.768	285.375
DOPAC4R1	181.259	225.336	225	DOPAC4R5	14.2031	66.2097	142.444		184.466	138.974	55.7754	126.405
DOPAC4R2	64.9759	482.381	308.768	DOPAC4R6	225.493	38.7693	11.3605		142.824	294.305	87.9422	175.024
DOPAC4R3	184.466	138.974	55.7754						14.2031	66.2097	142.444	74.2857		Descriptive Statistics					Multiplier	2.2				Shapiro-Wilk Test
DOPAC4R4	142.824	294.305	87.9422						225.493	38.7693	11.3605	91.8742
DOPAC4R5	14.2031	66.2097	142.444					Mean	99.2497	177.059	96.5853	124.298			t=0	t=15	t=30			t=0	t=15	t=30			t=0	t=15	t=30
DOPAC4R6	287.498	98.9834	29.0049					Variance	5756.22	24664.5	6554.25	7072.22		Mean	99.2497	177.059	96.5853		Min	8.33346	2.36118	2		W-stat	0.884191	0.854111	0.88413
														Standard Error	16.965	35.1173	18.1028		Q1-Min	30.9276	63.7775	50.2407		p-value	0.0210628	0.00625144	0.021009
								GG epsilon	0.919745					Median	67.6089	132.165	75.6171		Med-Q1	28.3479	66.0268	23.3764		alpha	0.05	0.05	0.05
								HF epsilon	1					Mode	#N/A	#N/A	111		Q3-Med	84.8241	97.262	43.2439		normal	no	no	no
														Standard Deviation	75.8698	157.049	80.9583		Max-Q3	87.3578	252.954	110.139
														Sample Variance	5756.22	24664.5	6554.25		Mean	99.2497	177.059	96.5853		d'Agostino-Pearson
														Kurtosis	-0.827501	2.71779	1.31322
														Skewness	0.731649	1.5448	1.22273		Min	8.33346	2.36118	2		DA-stat	2.97622	11.8982	7.01079
														Range	231.457	624.436	306.768		Q1	39.261	66.1386	52.2407		p-value	0.225799	0.00260825	0.030035
														Maximum	239.791	626.797	308.768		Median	67.6089	132.165	75.6171		alpha	0.05	0.05	0.05
missing data points were addressed by applying the Last Observation Carried Forward (LOCF) method														Minimum	8.33346	2.36118	2		Q3	152.433	229.427	118.861		normal	yes	no	no
														Sum	1984.99	3541.18	1931.71		Max	239.791	482.381	229
														Count	20	20	20		Mean	99.2497	177.059	96.5853
														Geometric Mean	70.3285	107.37	58.4774
														Harmonic Mean	44.3072	30.8144	20.0303		Grand Min	0
														AAD	63.352	116.157	60.1479
														MAD	38.1001	93.2834	35.3829		Outliers	None	626.797	308.768
														IQR	113.172	163.289	66.6203
LOG10
	t=0	t=15	t=30
HVA1R1	1.9847	1.89299	1.89209
HVA1R2	1.84299	2.36096	1.852		Descriptive Statistics					Multiplier	2.2				Shapiro-Wilk Test
HVA1R3	0.920825	2.04525	2.04532
HVA1R4	1.6074	0.373129	0.30103			t=0	t=15	t=30			t=0	t=15	t=30			t=0	t=15	t=30
HVA1R5	1.49136	1.4955	1.85139		Mean	1.84713	2.03088	1.76699		Min	0.920825	1.2393	1.00873		W-stat	0.94614	0.888786	0.874588
HVA1R6	1.53098	1.2393	1.00873		Standard Error	0.0906803	0.123656	0.123835		Q1-Min	0.672464	0.581158	0.705975		p-value	0.312269	0.0255466	0.0141596
HVA2R1	1.75316	2.04414	2.04532		Median	1.8298	2.12054	1.8784		Med-Q1	0.236515	0.300086	0.163703		alpha	0.05	0.05	0.05
HVA2R2	1.55097	2.28544	1.77285		Mode	#N/A	#N/A	2.04532		Q3-Med	0.350873	0.240105	0.193999		normal	yes	no	no
HVA2R3	2.0302	2.09815	1.61948		Standard Deviation	0.405535	0.553006	0.553805		Max-Q3	0.199156	0.436482	0.417229
HVA2R4	2.067	2.34934	1.92939		Sample Variance	0.164458	0.305816	0.3067		Mean	1.84713	2.03088	1.76699		d'Agostino-Pearson
HVA2R5	2.37983	2.3994	1.86471		Kurtosis	-0.073167	3.18089	1.3804
HVA2R6	1.60795	1.81905	0.87896		Skewness	-0.572548	-1.48545	-1.26707		Min	0.920825	1.2393	1.00873		DA-stat	1.36214	12.2538	7.44488
HVA3R1	1.81662	2.36054	2.35984		Range	1.45901	2.424	2.1886		Q1	1.59329	1.82045	1.7147		p-value	0.506076	0.00218329	0.0241749
HVA3R2	2.36136	2.79713	2.17714		Maximum	2.37983	2.79713	2.48963		Median	1.8298	2.12054	1.8784		alpha	0.05	0.05	0.05
HVA4R1	2.2583	2.35283	2.35218		Minimum	0.920825	0.373129	0.30103		Q3	2.18068	2.36065	2.0724		normal	yes	no	no
HVA4R2	1.81275	2.68339	2.48963		Sum	36.9426	40.6177	35.3398		Max	2.37983	2.79713	2.48963
HVA4R3	2.26592	2.14293	1.74644		Count	20	20	20		Mean	1.84713	2.03088	1.76699
HVA4R4	2.1548	2.4688	1.9442		Geometric Mean	1.79859	1.90717	1.62928
HVA4R5	1.15238	1.82092	2.15364		Harmonic Mean	1.7424	1.66374	1.381		Grand Min	0
HVA4R6	2.35313	1.58849	1.0554		AAD	0.323105	0.398681	0.399189
					MAD	0.288826	0.259635	0.212924		Outliers	1.15238	1.4955	1.85139
					IQR	0.587387	0.540191	0.357702				2.3994	1.86471
												1.82092	2.15364
Sin outliers
					Descriptive Statistics					Multiplier	2.2				Shapiro-Wilk Test
	t=0	t=15	t=30
HVA1R1	1.9847	1.89299	1.89209			t=0	t=15	t=30			t=0	t=15	t=30			t=0	t=15	t=30
HVA1R2	1.84299	2.36096	1.852		Mean	1.89448	2.15804	1.82306		Min	0.920825	1.2393	1.00873		W-stat	0.922194	0.958834	0.905595
HVA1R3	0.920825	2.04525	2.04532		Standard Error	0.0943917	0.0986809	0.1201		Q1-Min	0.796034	0.767052	0.705975		p-value	0.182957	0.640683	0.098832
HVA1R6	1.53098	1.2393	1.00873		Median	1.91384	2.21419	1.91074		Med-Q1	0.196983	0.207837	0.196044		alpha	0.05	0.05	0.05
HVA2R1	1.75316	2.04414	2.04532		Mode	#N/A	#N/A	2.04532		Q3-Med	0.266834	0.146459	0.167533		normal	yes	yes	yes
HVA2R2	1.55097	2.28544	1.77285		Standard Deviation	0.377567	0.394724	0.480402		Max-Q3	0.180679	0.436482	0.411356
HVA2R3	2.0302	2.09815	1.61948		Sample Variance	0.142557	0.155807	0.230786		Mean	1.89448	2.15804	1.82306		d'Agostino-Pearson
HVA2R4	2.067	2.34934	1.92939		Kurtosis	1.5445	0.785125	-0.0366522
HVA2R6	1.60795	1.81905	0.87896		Skewness	-1.0127	-0.683663	-0.80697		Min	0.920825	1.2393	1.00873		DA-stat	5.12235	2.35535	2.15678
HVA3R1	1.81662	2.36054	2.35984		Range	1.44053	1.55783	1.61067		Q1	1.71686	2.00635	1.7147		p-value	0.077214	0.307994	0.340142
HVA3R2	2.36136	2.79713	2.17714		Maximum	2.36136	2.79713	2.48963		Median	1.91384	2.21419	1.91074		alpha	0.05	0.05	0.05
HVA4R1	2.2583	2.35283	2.35218		Minimum	0.920825	1.2393	0.87896		Q3	2.18068	2.36065	2.07828		normal	yes	yes	yes
HVA4R2	1.81275	2.68339	2.48963		Sum	30.3117	34.5287	29.169		Max	2.36136	2.79713	2.48963
HVA4R3	2.26592	2.14293	1.74644		Count	16	16	16		Mean	1.89448	2.15804	1.82306
HVA4R4	2.1548	2.4688	1.9442		Geometric Mean	1.85161	2.11981	1.75035
HVA4R6	2.35313	1.58849	1.0554		Harmonic Mean	1.79819	2.07617	1.66328		Grand Min	0
					AAD	0.289947	0.299258	0.357064
					MAD	0.273427	0.169493	0.215349		Outliers	None	None	0.87896
					IQR	0.463817	0.354296	0.363576
					DESCRIPTION						Repeated Measures Anova								TUKEY HSD: Repeated Measures Anova
																			group	mean	std err	df	q-crit	mean-crit
						t=0	t=15	t=30	Mean		ANOVA				Alpha	0.05			t=0	1.89448
						1.9847	1.89299	1.89209	1.92326		Sources	SS	df	MS	F	P value	P Eta-sq		t=15	2.15804
						1.84299	2.36096	1.852	2.01865		Subjects	4.7578	15	0.317187	2.99286	0.00514606	0.599428		t=30	1.82306
						0.920825	2.04525	2.04532	1.67047		Groups	0.996167	2	0.498084	4.69974	0.0167672	0.238569				0.0813868	30	3.486	0.283714
						1.53098	1.2393	1.00873	1.25967		Error	3.17943	30	0.105981					Q TEST						alpha	0.05
						1.75316	2.04414	2.04532	1.94754		Total	8.9334	47						group 1	group 2	mean	q-stat	lower	upper	p-value	Cohen d
						1.55097	2.28544	1.77285	1.86975										t=0	t=15	0.263566	3.23844	-0.0201484	0.547281	0.0727171	0.809609
						2.0302	2.09815	1.61948	1.91594		Greenhouse and Geisser				Alpha	0.05			t=0	t=30	0.0714172	0.877503	-0.212297	0.355132	0.810099	0.219376
						2.067	2.34934	1.92939	2.11524		Sources	SS	df	MS	F	P value	P Eta-sq		t=15	t=30	0.334983	4.11594	0.0512688	0.618698	0.017981	1.02898
						1.60795	1.81905	0.87896	1.43532		Groups	0.996167	1.3307	0.748606	4.69974	0.0332477	0.238569
						1.81662	2.36054	2.35984	2.179		Error	3.17943	19.9604	0.159287
						2.36136	2.79713	2.17714	2.44521
						2.2583	2.35283	2.35218	2.3211		Huyhn and Feldt				Alpha	0.05
						1.81275	2.68339	2.48963	2.32859		Sources	SS	df	MS	F	P value	P Eta-sq
						2.26592	2.14293	1.74644	2.05176		Groups	0.996167	1.41127	0.705864	4.69974	0.0306067	0.238569
						2.1548	2.4688	1.9442	2.18927		Error	3.17943	21.1691	0.150192
						2.35313	1.58849	1.0554	1.66567
					Mean	1.89448	2.15804	1.82306	1.95853
					Variance	0.142557	0.155807	0.230786	0.105729
					GG epsilon	0.665348
					HF epsilon	0.705637

## Sheet: .5-HIAA.
grupo	RATA	5-HIAA1	5-HIAA2	5-HIAA3	5-HIAA4	media areas	desvest	C.V.	"+"	"-*	Conc. Ppb	ng/μl	pg/ml	fg/ml	media grupo	desvest	CV	SEM	desvest fg/ml
control	r1	8010	9126	9542	10191	9217.25	916.412	9.94235	11050.1	7384.43	0.607478	0.000607478	0.607478	607.478				144.218	288.435
control	r2	8738	10784	17062	9174	11439.5	3850.23	33.6573	19140	3739.04	0.69289	0.00069289	0.69289	692.89				200.598	401.196
control	r3	4438	5533		6096	5355.67	843.105	15.7423	7041.88	3669.46	0.459058	0.000459058	0.459058	459.058				164.902	285.618
control	r4	12989	14251		11108	12782.7	1581.63	12.3732	15945.9	9619.41	0.744514	0.000744514	0.744514	744.514				181.29	314.003
control	r5	10670	8208		3421	7433	3686.12	49.5913	14805.2	60.7632	0.5389	0.0005389	0.5389	538.9				227.989	394.889
control	r6	15370	10374		24600	16781.3	7217.25	43.0076	31215.8	2346.84	0.898203	0.000898203	0.898203	898.203	656.84	156.657	23.85	306.346	530.608
medio	r1	69640	48368	44278	6032	42079.5	26478.8	62.9257	95037.1	-10878.1	1.87054	0.00187054	1.87054	1870.54				635.462	1270.92
medio	r2	25962	6854	37298	5016	18782.5	15558.2	82.8336	49898.9	-12333.9	0.975117	0.000975117	0.975117	975.117				425.596	851.192
medio	r3	14138	8266		5936	9446.67	4226.54	44.7411	17899.8	993.577	0.616295	0.000616295	0.616295	616.295				239.981	415.66
medio	r4	1335	13130		41754	18739.7	20785.2	110.916	60310.1	-22830.8	0.973471	0.000973471	0.973471	973.471				607.425	1052.09
medio	r5	2221	5907		3873	4000.33	1846.3	46.1536	7692.93	307.741	0.406966	0.000406966	0.406966	406.966				187.163	324.175
medio	r6	16611	14134		11084	13943	2768.45	19.8555	19479.9	8406.11	0.789111	0.000789111	0.789111	789.111	938.583	505.948	53.9055	207.626	359.618
final	r1	70041	47542	38932	7736	41062.8	25800.1	62.8309	92662.9	-10537.4	1.83146	0.00183146	1.83146	1831.46				622.419	1244.84
final	r2	4459	8320	1890	11551	6555	4251.69	64.8618	15058.4	-1948.39	0.505154	0.000505154	0.505154	505.154				208.313	416.627
final	r3	93208	77875		8745	59942.7	44996.4	75.0657	149935	-30050.1	2.55711	0.00255711	2.55711	2557.11				1144.68	1982.65
final	r4	47066	52954		38285	46101.7	7381.89	16.0122	60865.5	31337.9	2.02513	0.00202513	2.02513	2025.13				310	536.936
final	r5	5241	6332		4762	5445	804.635	14.7775	7054.27	3835.73	0.462491	0.000462491	0.462491	462.491				164.048	284.139
final	r6	3789	9267		3166	5407.33	3357.05	62.0833	12121.4	-1306.77	0.461044	0.000461044	0.461044	461.044	1307.06	940.778	71.9765	220.687	382.241
%C 0 dias	r1	86.9023	99.01	103.523	110.564	100	9.94235	0.107867	119.885	80.1153	0.00659066	6.59066e-06	0.00659066	6.59066
%C 0 dias	r2	76.3845	94.2699	149.15	80.1958	100	41.772	0.365156	207.654	40.5657	0.00751731	7.51731e-06	0.00751731	7.51731
%C 0 dias	r3	82.8655	103.311		113.823	100	9.14704	0.170792	76.3989	39.8107	0.00498042	4.98042e-06	0.00498042	4.98042
%C 0 dias	r4	101.614	111.487		86.8989	100	17.1594	0.13424	173.001	104.363	0.0080774	8.0774e-06	0.0080774	8.0774
%C 0 dias	r5	143.549	110.426		46.0245	100	39.9915	0.538027	160.625	0.659233	0.00584665	5.84665e-06	0.00584665	5.84665
%C 0 dias	r6	91.5899	61.8187		146.591	100	78.3015	0.466599	338.667	25.4614	0.0097448	9.7448e-06	0.0097448	9.7448	7.12621
%C 15 dias	r1	755.54	524.755	480.382	65.4425	456.53	287.275	62.9257	1031.08	-118.019	307.919	307.919	307.919	307.919
%C 15 dias	r2	226.95	59.9152	326.046	43.8481	164.19	136.004	82.8336	436.199	-107.819	140.732	140.732	140.732	140.732
%C 15 dias	r3	263.982	154.341		110.836	176.386	78.9172	44.7411	334.221	18.5519	134.252	134.252	134.252	134.252
%C 15 dias	r4	10.4438	102.717		326.645	146.602	162.605	110.916	471.812	-178.607	130.753	130.753	130.753	130.753
%C 15 dias	r5	29.8803	79.4699		52.1055	53.8186	24.8392	46.1536	103.497	4.1402	75.5179	75.5179	75.5179	75.5179
%C 15 dias	r6	98.985	84.2245		66.0496	83.0864	16.4972	19.8555	116.081	50.092	87.8545	87.8545	87.8545	87.8545	142.894
%C 30dias	r1	756	525	480	65				0	0
%C 30dias	r2	38.979	72.7305	16.5217	100.975	57.3015	37.1668	64.8618	131.635	-17.0321	51.8045	51.8045	51.8045	51.8045
%C 30dias	r3	1740.36	1454.07		163.285	1119.24	840.164	75.0657	2799.57	-561.09	414.916	414.916	414.916	414.916
%C 30dias	r4	368.202	414.264		299.507	360.658	57.7492	16.0122	476.156	245.159	208.032	208.032	208.032	208.032
%C 30dias	r5	70.5099	85.1877		64.0657	73.2544	10.8252	14.7775	94.9047	51.6041	113.644	113.644	113.644	113.644
%C 30dias	r6	22.5787	55.2221		18.8662	32.2223	20.0047	62.0833	72.2317	-7.78706	58.4257	58.4257	58.4257	58.4257	198.993
													media15	146.171
													desvest	83.6233
y = 26018x - 6588,1													CV	57.2092
													media30	169.364
													desvest	150.85
													CV	89.0685
	t=0	t=15	t=30		t=0	t=15	t=30	DESCRIPTION						Repeated Measures Anova								TUKEY HSD: Repeated Measures Anova
5-HIAA1R1	86.9023	755.54	756	5-HIAA1R1	86.9023	755.54	756															group	mean	std err	df	q-crit	mean-crit
5-HIAA1R2	76.3845	226.95	38.979	5-HIAA1R2	76.3845	226.95	38.979		t=0	t=15	t=30	Mean		ANOVA				Alpha	0.05			t=0	101.136
5-HIAA1R3	82.8655	263.982	1740.36	5-HIAA1R3	82.8655	263.982	1740.36		86.9023	755.54	756	532.814		Sources	SS	df	MS	F	P value	P Eta-sq		t=15	228.402
5-HIAA1R4	101.614	10.4438	368.202	5-HIAA1R4	101.614	10.4438	368.202		76.3845	226.95	38.979	114.105		Subjects	1.78407e+06	13	137236	1.29627	0.276333	0.393253		t=30	435.687
5-HIAA1R5	143.549	29.8803	70.5099	5-HIAA1R5	143.549	29.8803	70.5099		82.8655	263.982	1740.36	695.737		Groups	798414	2	399207	3.77071	0.0364833	0.224839				86.9608	26	3.514	305.58
5-HIAA1R6	91.5899	98.985	22.5787	5-HIAA1R6	91.5899	98.985	22.5787		101.614	10.4438	368.202	160.087		Error	2.75263e+06	26	105871					Q TEST						alpha	0.05
5-HIAA2R1	99.01	524.755	525	5-HIAA2R1	99.01	524.755	525		143.549	29.8803	70.5099	81.3131		Total	5.33512e+06	41						group 1	group 2	mean	q-stat	lower	upper	p-value	Cohen d
5-HIAA2R2	94.2699	59.9152	72.7305	5-HIAA2R2	94.2699	59.9152	72.7305		91.5899	98.985	22.5787	71.0512										t=0	t=15	127.266	1.46349	-178.314	432.847	0.562081	0.391135
5-HIAA2R3	103.311	154.341	1454.07	5-HIAA2R3	103.311	154.341	1454.07		99.01	524.755	525	382.922		Greenhouse and Geisser				Alpha	0.05			t=0	t=30	334.552	3.84716	28.9714	640.132	0.0298435	1.0282
5-HIAA2R4	111.487	102.717	414.264	5-HIAA2R4	111.487	102.717	414.264		94.2699	59.9152	72.7305	75.6385		Sources	SS	df	MS	F	P value	P Eta-sq		t=15	t=30	207.285	2.38366	-98.2951	512.865	0.229672	0.637061
5-HIAA2R5	110.426	79.4699	85.1877	5-HIAA2R5	110.426	79.4699	85.1877		103.311	154.341	1454.07	570.573		Groups	798414	1.26214	632585	3.77071	0.0616651	0.224839
5-HIAA2R6	61.8187	84.2245	55.2221	5-HIAA2R6	61.8187	84.2245	55.2221		111.487	102.717	414.264	209.489		Error	2.75263e+06	16.4079	167763
5-HIAA3R1	103.523	480.382	480	5-HIAA3R1	103.523	480.382	480		110.426	79.4699	85.1877	91.6947
5-HIAA3R2	149.15	326.046	16.5217	5-HIAA3R2	149.15	326.046	16.5217		61.8187	84.2245	55.2221	67.0884		Huyhn and Feldt				Alpha	0.05
5-HIAA3R3	0	0	0						103.523	480.382	480	354.635		Sources	SS	df	MS	F	P value	P Eta-sq
5-HIAA3R4	0	0	0						149.15	326.046	16.5217	163.906		Groups	798414	1.335	598063	3.77071	0.0585567	0.224839
5-HIAA3R5	0	0	0					Mean	101.136	228.402	435.687	255.075		Error	2.75263e+06	17.355	158608
5-HIAA3R6	0	0	0					Variance	549.693	48946	299482	45745.4
5-HIAA4R1	110.564	65.4425	65
5-HIAA4R2	80.1958	43.8481	100.975					GG epsilon	0.631072
5-HIAA4R3	113.823	110.836	163.285					HF epsilon	0.6675
5-HIAA4R4	86.8989	326.645	299.507
5-HIAA4R5	46.0245	52.1055	64.0657
5-HIAA4R6	146.591	66.0496	18.8662
missing data points were addressed by applying the Last Observation Carried Forward (LOCF) method										Descriptive Statistics					Multiplier	2.2				Shapiro-Wilk Test
											t=0	t=15	t=30			t=0	t=15	t=30			t=0	t=15	t=30
										Mean	101.136	228.402	435.687		Min	61.8187	10.4438	16.5217		W-stat	0.932339	0.851533	0.763109
										Standard Error	6.26608	59.1282	146.258		Q1-Min	26.2555	70.2148	42.5223		p-value	0.328974	0.0233024	0.00180869
										Median	100.312	128.529	226.695		Med-Q1	12.2379	47.8706	167.651		alpha	0.05	0.05	0.05
										Mode	#N/A	#N/A	#N/A		Q3-Med	8.38859	182.001	287.055		normal	yes	no	no
										Standard Deviation	23.4455	221.238	547.249		Max-Q3	40.4492	445.01	940.317
										Sample Variance	549.693	48946	299482		Mean	101.136	228.402	435.687		d'Agostino-Pearson
										Kurtosis	0.815671	1.0196	1.80734
										Skewness	0.715797	1.29004	1.59295		Min	61.8187	10.4438	16.5217		DA-stat	2.28987	5.48247	8.528
										Range	87.3312	745.096	1723.84		Q1	88.0742	80.6586	59.044		p-value	0.318244	0.0644908	0.0140659
										Maximum	149.15	755.54	1740.36		Median	100.312	128.529	226.695		alpha	0.05	0.05	0.05
										Minimum	61.8187	10.4438	16.5217		Q3	108.701	310.53	513.75		normal	yes	yes	no
										Sum	1415.9	3197.63	6099.62		Max	149.15	755.54	1454.07
										Count	14	14	14		Mean	101.136	228.402	435.687
										Geometric Mean	98.7008	135.869	175.26
										Harmonic Mean	96.3221	65.6496	70.0164		Grand Min	0
										AAD	16.4443	172.67	396.713
										MAD	10.6446	98.5351	195.916		Outliers	None	None	1740.36
LOG10										IQR	20.6265	229.871	454.706
	t=0	t=15	t=30		Descriptive Statistics					Multiplier	2.2				Shapiro-Wilk Test
HVA1R1	1.93903	2.87826	2.87852
HVA1R2	1.883	2.35593	1.59083			t=0	t=15	t=30			t=0	t=15	t=30			t=0	t=15	t=30
HVA1R3	1.91837	2.42157	3.24064		Mean	1.99432	2.13312	2.24368		Min	1.79112	1.01886	1.21805		W-stat	0.962325	0.96437	0.930976
HVA1R4	2.00695	1.01886	2.56609		Standard Error	0.0265955	0.136932	0.178909		Q1-Min	0.153615	0.887652	0.550592		p-value	0.761134	0.793843	0.314894
HVA1R5	2.157	1.47538	1.84825		Median	2.00132	2.10006	2.24823		Med-Q1	0.0565815	0.193551	0.479584		alpha	0.05	0.05	0.05
HVA1R6	1.96185	1.99557	1.3537		Mode	#N/A	#N/A	#N/A		Q3-Med	0.0347477	0.39029	0.462198		normal	yes	yes	yes
HVA2R1	1.99568	2.71996	2.72016		Standard Deviation	0.0995112	0.512351	0.669416		Max-Q3	0.137558	0.387905	0.53021
HVA2R2	1.97437	1.77754	1.86172		Sample Variance	0.00990249	0.262504	0.448118		Mean	1.99432	2.13312	2.24368		d'Agostino-Pearson
HVA2R3	2.01415	2.18848	3.16258		Kurtosis	0.714454	0.239672	-1.39348
HVA2R4	2.04722	2.01164	2.61728		Skewness	-0.00605752	-0.579171	-0.0108556		Min	1.79112	1.01886	1.21805		DA-stat	0.652978	1.20156	2.72646
HVA2R5	2.04307	1.9002	1.93038		Range	0.382503	1.8594	2.02258		Q1	1.94474	1.90651	1.76865		p-value	0.721452	0.548383	0.255834
HVA2R6	1.79112	1.92544	1.74211		Maximum	2.17362	2.87826	3.24064		Median	2.00132	2.10006	2.24823		alpha	0.05	0.05	0.05
HVA3R1	2.01504	2.68159	2.68124		Minimum	1.79112	1.01886	1.21805		Q3	2.03606	2.49035	2.71043		normal	yes	yes	yes
HVA3R2	2.17362	2.51328	1.21805		Sum	27.9205	29.8637	31.4115		Max	2.17362	2.87826	3.24064
					Count	14	14	14		Mean	1.99432	2.13312	2.24368
					Geometric Mean	1.99201	2.06623	2.14575
					Harmonic Mean	1.98969	1.98696	2.04586		Grand Min	0
					AAD	0.0711677	0.403888	0.594391
					MAD	0.0438319	0.322019	0.489023		Outliers	None	None	None
					IQR	0.0913292	0.583841	0.941783
					DESCRIPTION						Repeated Measures Anova								TUKEY HSD: Repeated Measures Anova
																			group	mean	std err	df	q-crit	mean-crit
						t=0	t=15	t=30	Mean		ANOVA				Alpha	0.05			t=0	1.99432
						1.93903	2.87826	2.87852	2.56527		Sources	SS	df	MS	F	P value	P Eta-sq		t=15	2.13312
						1.883	2.35593	1.59083	1.94326		Subjects	3.7113	13	0.285485	1.31246	0.267654	0.396219		t=30	2.24368
						1.91837	2.42157	3.24064	2.52686		Groups	0.437129	2	0.218564	1.0048	0.379894	0.0717471				0.124648	26	3.514	0.438013
						2.00695	1.01886	2.56609	1.86397		Error	5.6555	26	0.217519					Q TEST						alpha	0.05
						2.157	1.47538	1.84825	1.82688		Total	9.80394	41						group 1	group 2	mean	q-stat	lower	upper	p-value	Cohen d
						1.96185	1.99557	1.3537	1.77037										t=0	t=15	0.138801	1.11354	-0.299212	0.576814	0.713946	0.297607
						1.99568	2.71996	2.72016	2.4786		Greenhouse and Geisser				Alpha	0.05			t=0	t=30	0.249361	2.00053	-0.188651	0.687374	0.348276	0.534663
						1.97437	1.77754	1.86172	1.87121		Sources	SS	df	MS	F	P value	P Eta-sq		t=15	t=30	0.11056	0.886982	-0.327452	0.548573	0.806622	0.237056
						2.01415	2.18848	3.16258	2.45507		Groups	0.437129	1.77809	0.245841	1.0048	0.373026	0.0717471
						2.04722	2.01164	2.61728	2.22538		Error	5.6555	23.1152	0.244666
						2.04307	1.9002	1.93038	1.95788
						1.79112	1.92544	1.74211	1.81956		Huyhn and Feldt				Alpha	0.05
						2.01504	2.68159	2.68124	2.45929		Sources	SS	df	MS	F	P value	P Eta-sq
						2.17362	2.51328	1.21805	1.96832		Groups	0.437129	2	0.218564	1.0048	0.379894	0.0717471
					Mean	1.99432	2.13312	2.24368	2.12371		Error	5.6555	26	0.217519
					Variance	0.00990249	0.262504	0.448118	0.0951617
					GG epsilon	0.889047
					HF epsilon	1

## Sheet: .NA.
grupo	RATA	NA1	NA2	NA3	NA4	media areas	desvest	C.V.	"+"	"-*	Conc. Ppb	ng/μl	pg/ml	fg/ml	media grupo	desvest	CV	SEM	desvest fg/ml
control	r1	6513	14838	9847	12245	10860.8	3543.32	32.625	17947.4	3774.12	0.49524	0.00049524	0.49524	495.24				90.2558	180.512
control	r2	5610	11442	7038	2014	6526	3899.85	59.7586	14325.7	-1273.69	0.308799	0.000308799	0.308799	308.799				97.9231	195.846
control	r3	8701	8503		3048	6750.67	3208.13	47.5232	13166.9	334.404	0.318462	0.000318462	0.318462	318.462				95.8951	166.095
control	r4	9424	8647		4576	7549	2603.84	34.4925	12756.7	2341.32	0.352799	0.000352799	0.352799	352.799				80.8891	140.104
control	r5	1	4093		364	1486	2265.01	152.423	6016.02	-3044.02	0.0920249	9.20249e-05	0.0920249	92.0249				72.4753	125.531
control	r6	12339	2270		5468	6692.33	5144.94	76.8782	16982.2	-3597.55	0.315953	0.000315953	0.315953	315.953	313.88	129.365	41.2149	143.99	249.399
medio	r1	22738	13689	15489	5336	14313	7149.35	49.95	28611.7	14.3051	0.643724	0.000643724	0.643724	643.724				167.805	335.61
medio	r2	22949	3646	3024	10828	10111.8	9261.93	91.5957	28635.6	-8412.11	0.463025	0.000463025	0.463025	463.025				213.237	426.474
medio	r3	16165	14136		2212	10837.7	7538.62	69.5594	25914.9	-4239.58	0.494247	0.000494247	0.494247	494.247				203.431	352.353
medio	r4	4483	18989		5170	9547.33	8183.94	85.7196	25915.2	-6820.54	0.438749	0.000438749	0.438749	438.749				219.456	380.108
medio	r5	6756	3556		1931	4081	2454.97	60.1561	8990.94	-828.939	0.203638	0.000203638	0.203638	203.638				77.1923	133.701
medio	r6	13392	13098		8578	11689.3	2698.5	23.0852	17086.3	6292.33	0.530878	0.000530878	0.530878	530.878	462.377	145.67	31.5047	83.2398	144.176
final	r1	21732	15321	14543	5321	14229.2	6756.2	47.481	27741.6	716.859	0.640122	0.000640122	0.640122	640.122				159.35	318.7
final	r2	10827	22090	3460	2779	9789	8973.82	91.6725	27736.6	-8158.64	0.449143	0.000449143	0.449143	449.143				207.041	414.082
final	r3	16165	4389		2434	7662.67	7427.84	96.9354	22518.3	-7193.01	0.357688	0.000357688	0.357688	357.688				200.68	347.588
final	r4	4483	16557		15247	12095.7	6625.22	54.7735	25346.1	-1154.77	0.548355	0.000548355	0.548355	548.355				180.749	313.067
final	r5	9030	6124		2619	5924.33	3210.16	54.186	12344.7	-495.988	0.282921	0.000282921	0.282921	282.921				95.9454	166.182
final	r6	7422	13098		6872	9130.67	3446.8	37.7497	16024.3	2237.07	0.420828	0.000420828	0.420828	420.828	449.843	128.925	28.66	101.822	176.36
%C 0 dias	r1	59.9682	136.62	90.6659	112.745	100	32.625	0.300393	165.25	34.7501	0.00455991	4.55991e-06	0.00455991	4.55991
%C 0 dias	r2	85.9638	175.329	107.846	30.8612	100	35.9077	0.550225	131.903	-11.7275	0.00284326	2.84326e-06	0.00284326	2.84326
%C 0 dias	r3	128.891	125.958		45.1511	100	29.5388	0.437568	121.234	3.07901	0.00293223	2.93223e-06	0.00293223	2.93223
%C 0 dias	r4	124.838	114.545		60.6173	100	23.9748	0.317589	117.457	21.5576	0.00324839	3.24839e-06	0.00324839	3.24839
%C 0 dias	r5		275.437		24.4953	100	20.855	1.40343	55.3923	-28.0277	0.000847317	8.47317e-07	0.000847317	0.847317
%C 0 dias	r6	184.375	33.9194		81.7054	100	47.3719	0.707853	156.363	-33.1243	0.00290913	2.90913e-06	0.00290913	2.90913	2.89004
%C 15 dias	r1	209.359	126.041	142.614	49.131	131.786	65.8274	49.95	263.441	0.131714	129.982	129.982	129.982	129.982
%C 15 dias	r2	351.655	55.8688	46.3377	165.921	154.946	141.924	91.5957	438.793	-128.902	149.944	149.944	149.944	149.944
%C 15 dias	r3	239.458	209.402		32.7671	160.542	111.672	69.5594	383.887	-62.8023	155.198	155.198	155.198	155.198
%C 15 dias	r4	59.3853	251.543		68.4859	126.471	108.411	85.7196	343.293	-90.3502	124.362	124.362	124.362	124.362
%C 15 dias	r5	454.643	239.3		129.946	274.63	165.207	60.1561	605.043	-55.7832	221.285	221.285	221.285	221.285
%C 15 dias	r6	200.11	195.716		128.177	174.668	40.3223	23.0852	255.312	94.023	168.024	168.024	168.024	168.024	147.31
%C 30dias	r1	209	126	143	49				0	0
%C 30dias	r2	165.906	338.492	53.0187	42.5835	150	137.509	91.6725	425.017	-125.017	97.0019	97.0019	97.0019	97.0019
%C 30dias	r3	239	65.0158		36.0557	113.51	109.769	96.7046	333.048	-106.028	72.3703	72.3703	72.3703	72.3703
%C 30dias	r4	59	219.327		201.974	160.229	87.9843	54.9117	336.197	-15.7398	124.981	124.981	124.981	124.981
%C 30dias	r5	607.672	412.113		176.245	398.677	216.027	54.186	830.73	-33.3774	138.933	138.933	138.933	138.933
%C 30dias	r6	110.903	195.716		102.685	136.435	51.5037	37.7497	239.442	33.4273	79.2702	79.2702	79.2702	79.2702	143.317
													media15	158.133
													desvest	34.9133
y = 26018x - 6588,1													CV	22.0785
													media30	102.511
													desvest	28.7683
													CV	28.0635
	t=0	t=15	t=30		t=0	t=15	t=30	DESCRIPTION						Repeated Measures Anova								TUKEY HSD: Repeated Measures Anova
NA1R1	59.9682	209.359	209	NA1R1	59.9682	209.359	209															group	mean	std err	df	q-crit	mean-crit
NA1R2	85.9638	351.655	165.906	NA1R2	85.9638	351.655	165.906		t=0	t=15	t=30	Mean		ANOVA				Alpha	0.05			t=0	100.047
NA1R3	128.891	239.458	239	NA1R3	128.891	239.458	239		59.9682	209.359	209	159.443		Sources	SS	df	MS	F	P value	P Eta-sq		t=15	167.793
NA1R4	124.838	59.3853	59	NA1R4	124.838	59.3853	59		85.9638	351.655	165.906	201.175		Subjects	381737	19	20091.4	1.84639	0.0531137	0.480032		t=30	193.469
NA1R5	0	454.643	607.672	NA1R5	1	454.643	607.672		128.891	239.458	239	202.45		Groups	93177.3	2	46588.6	4.28146	0.0210437	0.1839				23.3254	38	3.449	80.4493
NA1R6	184.375	200.11	110.903	NA1R6	184.375	200.11	110.903		124.838	59.3853	59	81.0744		Error	413496	38	10881.5					Q TEST						alpha	0.05
NA2R1	136.62	126.041	126	NA2R1	136.62	126.041	126		1	454.643	607.672	354.438		Total	888411	59						group 1	group 2	mean	q-stat	lower	upper	p-value	Cohen d
NA2R2	175.329	55.8688	338.492	NA2R2	175.329	55.8688	338.492		184.375	200.11	110.903	165.129										t=0	t=15	67.7464	2.90441	-12.7028	148.196	0.113347	0.649445
NA2R3	125.958	209.402	65.0158	NA2R3	125.958	209.402	65.0158		136.62	126.041	126	129.554		Greenhouse and Geisser				Alpha	0.05			t=0	t=30	93.4225	4.00518	12.9732	173.872	0.0196786	0.895586
NA2R4	114.545	251.543	219.327	NA2R4	114.545	251.543	219.327		175.329	55.8688	338.492	189.897		Sources	SS	df	MS	F	P value	P Eta-sq		t=15	t=30	25.676	1.10078	-54.7733	106.125	0.718427	0.246141
NA2R5	275.437	239.3	412.113	NA2R5	275.437	239.3	412.113		125.958	209.402	65.0158	133.458		Groups	93177.3	1.70164	54757.3	4.28146	0.0276255	0.1839
NA2R6	33.9194	195.716	195.716	NA2R6	33.9194	195.716	512.392		114.545	251.543	219.327	195.138		Error	413496	32.3312	12789.4
NA3R1	90.6659	142.614	143	NA3R1	90.6659	142.614	143		275.437	239.3	412.113	308.95
NA3R2	107.846	46.3377	53.0187	NA3R2	107.846	46.3377	53.0187		33.9194	195.716	512.392	247.343		Huyhn and Feldt				Alpha	0.05
NA3R3	0	0	0	NA4R1	112.745	49.131	49		90.6659	142.614	143	125.427		Sources	SS	df	MS	F	P value	P Eta-sq
NA3R4	0	0	0	NA4R2	30.8612	165.921	42.5835		107.846	46.3377	53.0187	69.0673		Groups	93177.3	1.85178	50317.6	4.28146	0.0240858	0.1839
NA3R5	0	0	0	NA4R3	45.1511	32.7671	36.0557		112.745	49.131	49	70.2922		Error	413496	35.1839	11752.4
NA3R6	0	0	0	NA4R4	60.6173	68.4859	201.974		30.8612	165.921	42.5835	79.7885
NA4R1	112.745	49.131	49	NA4R5	24.4953	129.946	176.245		45.1511	32.7671	36.0557	37.9913
NA4R2	30.8612	165.921	42.5835	NA4R6	81.7054	128.177	102.685		60.6173	68.4859	201.974	110.359
NA4R3	45.1511	32.7671	36.0557						24.4953	129.946	176.245	110.229
NA4R4	60.6173	68.4859	201.974						81.7054	128.177	102.685	104.189
NA4R5	24.4953	129.946	176.245					Mean	100.047	167.793	193.469	153.77
NA4R6	81.7054	128.177	102.685					Variance	4152.82	11853.8	25847.8	6697.15
								GG epsilon	0.85082
								HF epsilon	0.925892
												Descriptive Statistics					Multiplier	2.2				Shapiro-Wilk Test
													t=0	t=15	t=30			t=0	t=15	t=30			t=0	t=15	t=30
missing data points were addressed by applying the Last Observation Carried Forward (LOCF) method												Mean	100.047	167.793	193.469		Min	1	32.7671	36.0557		W-stat	0.943504	0.914303	0.846428
												Standard Error	14.4097	24.3452	35.9498		Q1-Min	55.2639	33.4436	27.4562		p-value	0.27903	0.0770169	0.00464681
												Median	99.2557	154.268	154.453		Med-Q1	42.9918	88.0569	90.941		alpha	0.05	0.05	0.05
												Mode	#N/A	#N/A	#N/A		Q3-Med	27.4355	62.6085	69.7925		normal	yes	yes	no
												Standard Deviation	64.4424	108.875	160.772		Max-Q3	148.746	237.767	288.147
												Sample Variance	4152.82	11853.8	25847.8		Mean	100.047	167.793	193.469		d'Agostino-Pearson
												Kurtosis	1.56049	1.17583	1.34919
												Skewness	0.919681	0.976664	1.3745		Min	1	32.7671	36.0557		DA-stat	5.40334	5.10349	8.18086
												Range	274.437	421.876	571.616		Q1	56.2639	66.2108	63.5119		p-value	0.0670934	0.0779455	0.0167321
												Maximum	275.437	454.643	607.672		Median	99.2557	154.268	154.453		alpha	0.05	0.05	0.05
												Minimum	1	32.7671	36.0557		Q3	126.691	216.876	224.245		normal	yes	yes	no
												Sum	2000.93	3355.86	3869.38		Max	275.437	454.643	512.392
												Count	20	20	20		Mean	100.047	167.793	193.469
												Geometric Mean	70.501	133.701	140.372
LOG10												Harmonic Mean	15.8029	102.409	102.217		Grand Min	0
												AAD	48.6119	84.1049	119.222
												MAD	38.0015	85.1113	86.9921		Outliers	None	None	607.672
												IQR	70.4272	150.665	160.733
	t=0	t=15	t=30
HVA1R1	1.77792	2.32089	2.32015
HVA1R2	1.93432	2.54612	2.21986		Descriptive Statistics					Multiplier	2.2				Shapiro-Wilk Test
HVA1R3	2.11022	2.37923	2.3784
HVA1R4	2.09635	1.77368	1.77085			t=0	t=15	t=30			t=0	t=15	t=30			t=0	t=15	t=30
HVA1R5	0	2.65767	2.78367		Mean	1.8482	2.12613	2.14728		Min	1.38908	1.51544	1.55697		W-stat	0.739936	0.940632	0.9625
HVA1R6	2.2657	2.30127	2.04494		Standard Error	0.114753	0.0713205	0.0816947		Q1-Min	0.358025	0.304682	0.245503		p-value	0.000124808	0.246457	0.594904
HVA2R1	2.13552	2.10051	2.10037		Median	1.99512	2.18703	2.1876		Med-Q1	0.248015	0.366912	0.385121		alpha	0.05	0.05	0.05
HVA2R2	2.24385	1.74717	2.52955		Mode	#N/A	#N/A	#N/A		Q3-Med	0.107602	0.148438	0.16282		normal	no	yes	yes
HVA2R3	2.10023	2.32098	1.81302		Standard Deviation	0.513192	0.318955	0.36535		Max-Q3	0.337298	0.3222	0.43325
HVA2R4	2.05898	2.40061	2.34109		Sample Variance	0.263366	0.101732	0.13348		Mean	1.8482	2.12613	2.14728		d'Agostino-Pearson
HVA2R5	2.44002	2.37894	2.61502		Kurtosis	8.89875	-0.800915	-0.939429
HVA2R6	1.53045	2.29163	2.7096		Skewness	-2.61972	-0.409691	0.0163367		Min	1.38908	1.51544	1.55697		DA-stat	29.2132	1.4731	1.29064
HVA3R1	1.95744	2.15416	2.15534		Range	2.44002	1.14223	1.2267		Q1	1.74711	1.82012	1.80248		p-value	4.53349e-07	0.478762	0.524495
HVA3R2	2.0328	1.66593	1.72443		Maximum	2.44002	2.65767	2.78367		Median	1.99512	2.18703	2.1876		alpha	0.05	0.05	0.05
HVA4R1	2.0521	1.69136	1.6902		Minimum	0	1.51544	1.55697		Q3	2.10272	2.33547	2.35042		normal	no	yes	yes
HVA4R2	1.48941	2.2199	1.62924		Sum	36.9639	42.5227	42.9456		Max	2.44002	2.65767	2.78367
HVA4R3	1.65467	1.51544	1.55697		Count	20	20	20		Mean	1.8482	2.12613	2.14728
HVA4R4	1.7826	1.8356	2.30529		Geometric Mean	#NUM!	2.10213	2.11719
HVA4R5	1.38908	2.11376	2.24612		Harmonic Mean	#NUM!	2.07696	2.08677		Grand Min	0
HVA4R6	1.91225	2.10781	2.01151		AAD	0.331324	0.258394	0.298399
					MAD	0.176459	0.192054	0.266375		Outliers	1.38908	2.65767	2.78367
					IQR	0.355617	0.51535	0.547941				2.37894	2.61502
												2.11376	2.24612
Sin outliers
	t=0	t=15	t=30
HVA1R1	1.77792	2.32089	2.32015		Descriptive Statistics					Multiplier	2.2				Shapiro-Wilk Test
HVA1R2	1.93432	2.54612	2.21986
HVA1R4	2.09635	1.77368	1.77085			t=0	t=15	t=30			t=0	t=15	t=30			t=0	t=15	t=30
HVA1R6	2.2657	2.30127	2.04494		Mean	1.93904	2.06207	2.05765		Min	1.48941	1.51544	1.55697		W-stat	0.936235	0.928619	0.96194
HVA2R1	2.13552	2.10051	2.10037		Standard Error	0.0586799	0.0779045	0.0846719		Q1-Min	0.292015	0.251613	0.202272		p-value	0.30542	0.231786	0.697105
HVA2R2	2.24385	1.74717	2.52955		Median	1.99512	2.13099	2.07266		Med-Q1	0.213695	0.363934	0.313411		alpha	0.05	0.05	0.05
HVA2R3	2.10023	2.32098	1.81302		Mode	#N/A	#N/A	#N/A		Q3-Med	0.102193	0.175188	0.236351		normal	yes	yes	yes
HVA2R4	2.05898	2.40061	2.34109		Standard Deviation	0.23472	0.311618	0.338688		Max-Q3	0.168387	0.239943	0.400595
HVA2R6	1.53045	2.29163	2.7096		Sample Variance	0.0550933	0.0971058	0.114709		Mean	1.93904	2.06207	2.05765		d'Agostino-Pearson
HVA3R1	1.95744	2.15416	2.15534		Kurtosis	-0.432895	-1.21583	-0.805428
HVA3R2	2.0328	1.66593	1.72443		Skewness	-0.632112	-0.316499	0.224419		Min	1.48941	1.51544	1.55697		DA-stat	1.40134	2.49958	0.746857
HVA4R1	2.0521	1.69136	1.6902		Range	0.77629	1.03068	1.15263		Q1	1.78143	1.76705	1.75925		p-value	0.496252	0.286565	0.68837
HVA4R2	1.48941	2.2199	1.62924		Maximum	2.2657	2.54612	2.7096		Median	1.99512	2.13099	2.07266		alpha	0.05	0.05	0.05
HVA4R3	1.65467	1.51544	1.55697		Minimum	1.48941	1.51544	1.55697		Q3	2.09732	2.30617	2.30901		normal	yes	yes	yes
HVA4R4	1.7826	1.8356	2.30529		Sum	31.0246	32.9931	32.9224		Max	2.2657	2.54612	2.7096
HVA4R6	1.91225	2.10781	2.01151		Count	16	16	16		Mean	1.93904	2.06207	2.05765
					Geometric Mean	1.92493	2.03904	2.03159
					Harmonic Mean	1.91005	2.01525	2.00579		Grand Min	0
					AAD	0.186455	0.267902	0.277506
					MAD	0.122747	0.22981	0.264037		Outliers	#REF!	None	None
					IQR	0.315888	0.539122	0.549762
					DESCRIPTION						Repeated Measures Anova								TUKEY HSD: Repeated Measures Anova
																			group	mean	std err	df	q-crit	mean-crit
						t=0	t=15	t=30	Mean		ANOVA				Alpha	0.05			t=0	1.93904
						1.77792	2.32089	2.32015	2.13965		Sources	SS	df	MS	F	P value	P Eta-sq		t=15	2.06207
						1.93432	2.54612	2.21986	2.23343		Subjects	1.75545	15	0.11703	1.56166	0.145451	0.438464		t=30	2.05765
						2.09635	1.77368	1.77085	1.88029		Groups	0.155868	2	0.0779342	1.03996	0.365863	0.0648358				0.0684376	30	3.486	0.238574
						2.2657	2.30127	2.04494	2.20397		Error	2.24818	30	0.0749393					Q TEST						alpha	0.05
						2.13552	2.10051	2.10037	2.11213		Total	4.15949	47						group 1	group 2	mean	q-stat	lower	upper	p-value	Cohen d
						2.24385	1.74717	2.52955	2.17352										t=0	t=15	0.12303	1.7977	-0.115543	0.361604	0.422069	0.449424
						2.10023	2.32098	1.81302	2.07807		Greenhouse and Geisser				Alpha	0.05			t=0	t=30	0.118615	1.73318	-0.119959	0.357188	0.447735	0.433295
						2.05898	2.40061	2.34109	2.26689		Sources	SS	df	MS	F	P value	P Eta-sq		t=15	t=30	0.00441553	0.0645191	-0.234158	0.242989	0.998853	0.0161298
						1.53045	2.29163	2.7096	2.17723		Groups	0.155868	1.9238	0.0810211	1.03996	0.363874	0.0648358
						1.95744	2.15416	2.15534	2.08898		Error	2.24818	28.857	0.0779076
						2.0328	1.66593	1.72443	1.80772
						2.0521	1.69136	1.6902	1.81122		Huyhn and Feldt				Alpha	0.05
						1.48941	2.2199	1.62924	1.77952		Sources	SS	df	MS	F	P value	P Eta-sq
						1.65467	1.51544	1.55697	1.57569		Groups	0.155868	2	0.0779342	1.03996	0.365863	0.0648358
						1.7826	1.8356	2.30529	1.9745		Error	2.24818	30	0.0749393
						1.91225	2.10781	2.01151	2.01052
					Mean	1.93904	2.06207	2.05765	2.01958
					Variance	0.0550933	0.0971058	0.114709	0.0390099
					GG epsilon	0.9619
					HF epsilon	1
